# Supplementary material for: The p53 activator overcomes resistance to ALK inhibitors by regulating p53-target selectivity in ALK-driven neuroblastomas
Source: Cell Death Discov. 2018 May 10;4:56. doi: 10.1038/s41420-018-0059-0 (PMC5945735; doi:10.1038/s41420-018-0059-0)
Supplement: Supplementary file 2 — Supplementary Table 1 [file 41420_2018_59_MOESM2_ESM.xls]

## Sheet: Crizotinib
crizotinib
Up-regulated gene	Down-regulated gene
ABAT	AARS
ABCA5	ABCD1
ABCC8	ABCD3
ABHD13	ABCG4
ABLIM2	ABHD15
ACCS	ABHD3
ACOT11	ACBD7
ACOT13	ACCN2
ACTA2	ACOT7
ACYP2	ACOT9
ADAM8	ACSL1
ADAMTS17	ACSS1
ADAMTS19	ACTN1
ADAMTSL2	ACTN3
ADCYAP1R1	ACYP1
ADI1	ADAMTS3
ADRA1D	ADAMTS4
AGT	ADC
AKAP5	ADCY7
AKD1	ADD2
AKNAD1	ADD3
AKR1C3	ADM2
ALDOC	ADORA1
ALS2CR8	AEBP1
AMY1C	AGAP1-IT1
ANK1	AGPAT2
ANKAR	AGTRAP
ANKRD20A2	AIDA
ANKRD20A8P	AIF1L
ANKRD7	AIM1
APBA1	AJUBA
AQR	AK5
AR	AK7
ARC	ALCAM
ARHGAP17	ALDH1A1
ARHGAP27	ALDH1A3
ARRDC3	ALDH1L2
ARRDC4	ANG
ARSA	ANGPTL4
ARSE	ANKDD1A
ARSG	ANKRD32
ASCL1	ANKRD33B
ATP2B3	ANKRD34A
ATP6AP1L	ANKRD42
ATP8A1	ANLN
B3GALT6	ANP32E
B3GNTL1	ANXA11
BCAS3	AP1M2
BCHE	APAF1
BCL2	APITD1
BDNF-AS1	APLP1
BEX1	APOL6
BMF	ARAP3
BMP3	ARG2
BRWD1	ARHGAP11A
BTG1	ARHGAP11B
BTG2	ARHGAP19
C10orf10	ARHGAP31
C10orf32	ARHGAP33
C11orf1	ARHGEF26
C11orf35	ARHGEF40
C11orf71	ARHGEF6
C12orf5	ARL6
C12orf56	ARNTL2
C13orf15	ARPC1B
C14orf132	ARSI
C14orf159	ASAP2
C14orf180	ASF1B
C15orf52	ASGR1
C15orf62	ASPM
C17orf108	ASRGL1
C17orf82	ASS1
C18orf1	ATAD2
C19orf38	ATAD5
C1orf182	ATF5
C1orf226	ATOH8
C1orf53	ATP1B2
C1QTNF6	ATP2A3
C20orf132	AURKA
C20orf196	AURKAPS1
C20orf26	AURKB
C21orf2	B4GALNT1
C21orf90	BAI1
C22orf31	BARD1
C3orf32	BCAT1
C4orf3	BCORL1
C5orf4	BDKRB2
C5orf41	BEGAIN
C6orf225	BEND4
C6orf48	BIRC5
C7orf10	BLM
C7orf41	BORA
C7orf53	BRCA1
C7orf55	BRCA2
C9orf103	BREA2
C9orf150	BRIP1
C9orf43	BSCL2
C9orf47	BSN-AS2
C9orf7	BUB1
CACNA1B	BUB1B
CACNA2D1	C10orf47
CADPS	C11orf82
CALCOCO1	C12orf34
CAPN9	C12orf48
CAPS	C12orf75
CAV1	C14orf80
CAV2	C15orf23
CCDC102A	C15orf42
CCDC149	C16orf48
CCDC159	C16orf59
CCDC71	C17orf53
CCNG2	C18orf54
CCT6B	C18orf56
CD59	C19orf40
CD82	C1orf112
CD86	C1orf135
CDCP2	C1orf151-NBL1
CDKN1A	C1orf21
CDKN1C	C1orf213
CDNF	C1orf38
CEBPA	C1orf61
CEND1	C1QL1
CERK	C1QL4
CERS4	C1QTNF5
CHD6	C1R
CHGA	C20orf106
CHGB	C20orf107
CHRFAM7A	C20orf195
CHRM1	C21orf58
CHRM2	C22orf36
CHRM3	C2CD3
CHRNA7	C2orf48
CHST2	C2orf72
CHURC1	C2orf81
CITED2	C3orf37
CKMT1A	C5orf32
CLIC2	C5orf34
CLU	C6orf124
CMTM4	C6orf126
CNIH3	C6orf154
CNKSR3	C6orf26
COBL	C9orf100
COLEC12	C9orf116
COQ10B	C9orf140
COX1	C9orf40
COX6C	C9orf5
CPA1	CABYR
CROCC	CACHD1
CSAD	CACNG4
CSGALNACT1	CALML4
CTNNA2	CAMK2N2
CTSO	CAND2
CTTNBP2NL	CAP2
CUL7	CAPN5
CXCL12	CARD10
CXCR2P1	CARS
CYCS	CASC5
CYFIP2	CASP4
CYP20A1	CBR3
CYP2J2	CBX4
CYP3A5	CCDC103
DAND5	CCDC109B
DBH	CCDC136
DHFRL1	CCDC151
DHRS12	CCDC18
DIO2	CCDC40
DIRC3	CCDC74B
DLC1	CCDC80
DLL1	CCDC99
DMRTA1	CCL27
DNAH10	CCNA2
DNAJB6	CCNB1
DNAJC12	CCNB2
DNAJC27-AS1	CCND3
DNM1P46	CCNF
DOCK10	CCNYL1
DOK7	CD248
DPY19L3	CD9
DTWD2	CDC14B
DUSP10	CDC20
DUSP2	CDC25A
ECHDC2	CDC25C
ECHDC3	CDC42
EDA2R	CDC45
EDN2	CDC7
EGLN3	CDCA2
EGR1	CDCA3
EGR3	CDCA4
EIF4A2	CDCA5
ENPP1	CDCA7
ENTPD3-AS1	CDCA7L
EPB41L4A	CDCA8
EPHX2	CDK1
ETS2	CDK2
ETV2	CDKN2D
EXD3	CDKN3
EXTL1	CDR2
FAHD1	CDT1
FAM107B	CENPA
FAM118A	CENPE
FAM125B	CENPF
FAM134B	CENPH
FAM165B	CENPI
FAM172A	CENPK
FAM19A3	CENPL
FAM206A	CENPM
FAM22F	CENPN
FAM46C	CENPO
FAM55C	CENPP
FAM63A	CENPW
FAM66C	CEP112
FAM66D	CEP135
FAM70A	CEP152
FAM71E1	CEP19
FAM82A1	CEP55
FAM84A	CEP72
FAT4	CFD
FBXL19-AS1	CG030
FBXL20	CGN
FCGBP	CHAC2
FECH	CHAF1A
FEM1A	CHAF1B
FGF7	CHAT
FGGY	CHDH
FHIT	CHEK1
FILIP1L	CHEK2
FLJ10038	CHRNB4
FLJ11235	CHST11
FLJ21408	CHST3
FLJ30901	CIB2
FLJ32224	CILP2
FLJ33065	CIT
FLJ37644	CITED1
FLJ39639	CKAP2L
FLJ41484	CKS1B
FLJ45983	CLEC16A
FLRT1	CLIC1
FLRT3	CLIC4
FMN2	CLIC5
FNDC5	CLIP2
FOLR1	CLMN
FOS	CLSPN
FOSL2	CLTC
FOXC1	CMTM1
FOXN2	CNN2
FP588	CNTRL
FRMPD1	COL27A1
FST	COL6A6
FTX	COL9A3
FUNDC2	COPS7B
FXYD2	COQ2
GADD45G	CORO1A
GALT	CORO2A
GATM	CORO6
GCAT	CRABP1
GCGR	CRABP2
GCHFR	CRYGC
GDE1	CRYM
GDF15	CSDC2
GFRA1	CSPG5
GJD3	CSRNP1
GLCCI1	CSRP2
GLIS1	CTNNAL1
GLT8D2	CXCL16
GNAO1	CXCR4
GNG7	CYB561
GPCPD1	CYP27C1
GPNMB	DAAM2
GPR155	DACT3
GREB1	DAGLA
GRIN2C	DBF4
GSTK1	DBNDD2
GTF2IRD2	DCLK1
GUCY1A3	DCLRE1B
H2BFWT	DDN
HBP1	DDX39A
HCG18	DDX60
HDAC9	DEF6
HEATR7A	DEPDC1
HEATR8	DEPDC1B
HEPH	DFNB31
HERC1	DGKG
HERC2	DHFR
HEXDC	DIAPH1
HIF3A	DIAPH3
HIST2H2AA4	DIP2A
HIST2H2BE	DLG2
HIST3H2A	DLGAP5
HOGA1	DLK1
HRH1	DLK2
HSD11B2	DNA2
HSPA5	DNAH11
HSPB7	DNAJC22
HSPG2	DNAJC3-AS1
HTRA1	DNMT1
ICA1	DNMT3B
ID1	DOCK11
IDUA	DONSON
IFI27	DPF1
IFI27L2	DPRXP4
IFI6	DPYSL5
IGFBP5	DRD5
IL17D	DSCC1
IL17RA	DSN1
ING4	DTL
INPP5D	DUSP4
INSL3	DUSP6
INSM1	DYNC1I1
INTS6	DYX1C1
IPW	E2F1
IRF6	E2F2
ITFG3	E2F7
ITIH4	E2F8
ITM2B	EBF1
ITM2C	ECM1
IVD	ECT2
IVNS1ABP	EFCAB10
JAK3	EFCAB11
JMJD4	EGFL7
JUN	EHBP1L1
KCNMA1	EHD4
KCTD12	EIF4E3
KCTD16	ELF4
KDM5A	ELK3
KGFLP1	ELOVL1
KIAA0494	EMP3
KIAA1370	ENDOG
KIAA1462	ENO2
KIAA1683	EPHB3
KIAA1826	EPOR
KITLG	EPS8L1
KLHDC8A	ERCC6L
KLHL35	ESCO2
KLLN	ESPL1
KLRC1	ETNK2
KLRC4	ETV1
LAMA4	EXO1
LAMB2P1	EXOC7
LANCL1	FADS2
LATS1	FAM101B
LDB3	FAM105A
LDOC1	FAM114A1
LHPP	FAM129A
LHX8	FAM129B
LIMS2	FAM131B
LINC00087	FAM178A
LINC00266-1	FAM184A
LINC00340	FAM27A
LINC00421	FAM40B
LINC00476	FAM49A
LINGO2	FAM53A
LMF1	FAM54A
LOC100009676	FAM59B
LOC100127891	FAM64A
LOC100128788	FAM72A
LOC100129461	FAM72D
LOC100129781	FAM78B
LOC100130000	FAM7A1
LOC100130887	FAM7A3
LOC100131434	FAM83D
LOC100131564	FAM84B
LOC100131607	FANCD2
LOC100132909	FANCI
LOC100134937	FANCM
LOC100144602	FARP1
LOC100147773	FBLN1
LOC100233156	FBLN7
LOC100270804	FBXO43
LOC100287049	FBXO5
LOC100287177	FER1L4
LOC100288911	FERMT2
LOC100289026	FEZ1
LOC100302650	FGFRL1
LOC100499489	FHL3
LOC100505501	FHOD1
LOC100505821	FKBP1B
LOC100505894	FLI1
LOC100505921	FLJ27352
LOC100506123	FLJ33996
LOC100506125	FLJ35024
LOC100506295	FLJ37786
LOC100506325	FLJ43663
LOC100506354	FMNL3
LOC100506433	FNDC3B
LOC100506462	FOSL1
LOC100506548	FOXD2
LOC100506662	FOXM1
LOC100506713	FRMD4A
LOC100506885	FRY
LOC100506948	G2E3
LOC100506965	GABPB1
LOC100507025	GAP43
LOC100507110	GARS
LOC100507150	GAS2L3
LOC100507165	GBX2
LOC100507204	GCH1
LOC100507241	GEN1
LOC100507291	GFOD1
LOC100507309	GFPT1
LOC100507376	GFPT2
LOC100507411	GGCT
LOC100507459	GGNBP1
LOC100507567	GIMAP2
LOC100507800	GINS1
LOC100652739	GINS2
LOC100652766	GINS4
LOC100652784	GK
LOC100652787	GK3P
LOC100652807	GLI1
LOC100652995	GLT25D1
LOC100653149	GLYATL1
LOC100653193	GMNN
LOC100653329	GNB3
LOC254896	GNG2
LOC282997	GNL1
LOC283028	GOLGA2P5
LOC283588	GPR160
LOC284385	GPR180
LOC284408	GPR19
LOC284440	GPRIN1
LOC284669	GPX3
LOC285141	GRAMD1C
LOC285147	GRB10
LOC285847	GRRP1
LOC286367	GSG2
LOC286437	GTSE1
LOC286467	GXYLT1
LOC387723	H1FX
LOC389834	HAPLN3
LOC400958	HAUS7
LOC440934	HAUS8
LOC441204	HELLS
LOC441495	HERC5
LOC550643	HES4
LOC554206	HEY1
LOC642361	HEYL
LOC643783	HIST1H1B
LOC644450	HIST1H2AA
LOC645206	HIST1H2AG
LOC645431	HIST1H2AI
LOC646626	HIST1H2AL
LOC728034	HIST1H2AM
LOC728978	HIST1H2BB
LOC729291	HIST1H2BF
LOC729444	HIST1H2BJ
LOC730236	HIST1H3B
LOC96610	HIST1H3D
LOH12CR2	HIST1H3F
LRP4	HIST1H3G
LRRC56	HIST1H3H
LRRN3	HIST1H4B
LSAMP	HIST1H4C
LY6D	HIST1H4D
LYPD6	HIST1H4F
MACROD2	HIST1H4H
MAFB	HIST1H4I
MAFIP	HIST1H4J
MAGEC1	HIST1H4K
MAGEC2	HIST1H4L
MAGI2	HIST2H2AC
MAGI2-AS3	HIST2H3A
MAML3	HIST2H3D
MAOB	HIST2H4B
MAP1B	HIST3H2BB
MAP6	HJURP
MARK4	HLA-DPB1
MATN2	HMGB2
MBTD1	HMGB3
MCF2L	HMHA1
MCTP1	HMMR
MDM2	HMOX1
MED12	HN1
MEGF8	HOMER2
METTL7A	HS6ST2
MFAP4	HSPA12A
MFSD6	HSPA2
MFSD7	ICAM4
MGC16121	IER5L
MGC23284	IFI44
MGC3771	IGF2-AS
MIER1	IKZF1
MIR100HG	IL17RD
MIRLET7BHG	IL1RAP
MMP23B	IL27RA
MON2	IL4R
MSC	IL7
MST1	IMPA2
MT1G	IMPDH1
MTHFS	INCENP
MTRNR2L10	INF2
MTRNR2L3	INPP5A
MTRNR2L7	INPP5F
MTRNR2L8	IQCC
MTRNR2L9	IQCD
MTUS2	IQCE
MUC20	IQGAP1
MVP	IQGAP3
MXD1	IQSEC2
MXD4	IRF3
MYBPC3	IRX3
MYL5	ISLR
MYLIP	ISLR2
MYLK3	ISYNA1
MYO10	ITGA5
MYO15B	ITGA9
MYO16	ITGB1BP1
MYOZ1	ITPK1
MYZAP	ITPKA
N4BP2	ITPKB
NALCN	ITPRIPL1
NBLA00301	JAKMIP1
ND2	JDP2
NDRG1	KAZALD1
NDUFC2	KCNC1
NEAT1	KCNC3
NELL1	KCNG1
NEURL	KCNMB4
NHLH2	KDELC2
NIPSNAP3B	KDELR3
NLGN4X	KHK
NLGN4Y	KIAA0101
NOS1AP	KIAA1244
NOXA1	KIAA1432
NPEPL1	KIAA1715
NPR1	KIF11
NR0B2	KIF14
NRBP2	KIF15
NTN4	KIF17
OCA2	KIF18A
ODF3L2	KIF20A
OGDHL	KIF20B
OPA3	KIF22
PABPC5	KIF23
PACS2	KIF24
PAR5	KIF26A
PARM1	KIF2C
PAR-SN	KIF4A
PART1	KIF5C
PARVA	KIFC1
PAX1	KIR3DL1
PC	KLF4
PCDH17	KLHL13
PCDH8	KLHL5
PCDH9	KLHL7
PCDHA4	KNTC1
PCDHB10	KPNA2
PCDHB11	KRT32
PCDHB12	L1CAM
PCDHB14	LAG3
PCDHB2	LAMA1
PCDHB4	LAMP3
PCDHB9	LASP1
PCDHGA8	LATS2
PCNXL2	LCN15
PCOLCE2	LDLR
PCP4	LEAP2
PDCD4	LGALS1
PDE2A	LIMD2
PEX11G	LIN54
PGAM2	LINC00152
PHLDA1	LINC00263
PHLDB1	LINC00426
PICK1	LINGO1
PLA2G1B	LMCD1
PLA2G6	LMNB1
PLCD4	LMO7
PLCL1	LNP1
PLD1	LOC100127983
PLEKHB1	LOC100128191
PLEKHG5	LOC100128851
PLIN4	LOC100129268
PLK1S1	LOC100130171
PNPLA7	LOC100130921
PNRC1	LOC100132163
POU5F1	LOC100132439
PPAP2A	LOC100132859
PPARGC1A	LOC100133669
PPM1H	LOC100271722
PPY	LOC100287437
PPY2	LOC100288637
PRAMEF5	LOC100289092
PRMT6	LOC100499467
PROX1	LOC100505666
PRSS56	LOC100505725
PSCA	LOC100505933
PTGDS	LOC100506119
PTGER4	LOC100506342
PTP4A3	LOC100506379
PTPRD	LOC100506714
PVRL4	LOC100506718
PYGO1	LOC100506802
PYROXD2	LOC100507002
Q16594	LOC100507009
Q8WY88	LOC100507312
RAB27B	LOC100507316
RAB30	LOC100507331
RABEP2	LOC100507392
RABGAP1L	LOC100507563
RALGAPA1	LOC100507588
RAMP1	LOC100507673
RAP2B	LOC100652854
RAPGEF4	LOC100652935
RAPGEF6	LOC100652952
RBM47	LOC1720
RENBP	LOC256880
RFPL1-AS1	LOC283788
RFX5	LOC340508
RG9MTD2	LOC344967
RGS4	LOC375295
RHBDL3	LOC389634
RHOB	LOC399815
RIMS2	LOC401022
RIN3	LOC401127
RN5-8S1	LOC442028
RN7SK	LOC541471
RNASET2	LOC606724
RNF213	LOC645195
RNU12	LOC645954
RNU2-2	LOC728715
RNU6ATAC	LOC81691
RORC	LOC84989
RPA4	LOC91450
RPL22	LOXL1
RPPH1	LPAR3
RPS20	LRP11
RPS27	LRR1
RPS29	LRRC49
RPS6KA5	LRRC8E
RRAD	LSM11
RRM2B	LSP1
RSPH1	LTBP1
RTN4RL1	LUM
S100A4	MAD2L1
SAMD11	MAD2L2
SCARNA10	MAN1B1
SCARNA11	MAN1C1
SCARNA12	MAP1A
SCARNA17	MAP3K1
SCARNA2	MAP3K6
SCARNA5	MAPK1
SCN3B	MAPRE2
SCUBE1	MARCH11
SDSL	MARCH3
SEMA3B	MARS
SEMA5A	MASTL
SEMA6A	MB21D2
SENP6	MCM10
SEPT8	MCM2
SEPW1	MCM3
SERINC5	MCM4
SERTAD1	MCM5
SGK1	MCM6
SGK3	MCM7
SGPP2	MDC1
SH3YL1	MDFI
SLC1A7	MDFIC
SLC31A1	MDM1
SLC35D2	MEIS3
SLC35F3	MELK
SLC37A1	MERTK
SLC38A1	METTL7B
SLC38A2	MFI2-AS1
SLC44A3	MFSD2A
SLC6A2	MGAT4A
SLC7A2	MGC16703
SLC8A3	MIAT
SLC9A9	MICA
SLC9B1	MICB
SLITRK6	MIS18BP1
SMTNL2	MKI67
SNAI2	MLF1IP
SNAP91	MLKL
SNORA12	MMS22L
SNORA27	MND1
SNORA28	MOXD1
SNORA2A	MPP1
SNORA2B	MPP2
SNORA34	MPP6
SNORA42	MRAP2
SNORA48	MSH5
SNORA54	MSH6
SNORA79	MSX1
SNORA80B	MTHFD1L
SNORA9	MTHFD2
SNORD10	MTL5
SNORD105B	MTMR11
SNORD107	MTMR9LP
SNORD108	MUC1
SNORD109B	MVK
SNORD116-12	MXD3
SNORD116-19	MYB
SNORD116-26	MYBL1
SNORD116-27	MYBL2
SNORD116-4	MYCL1
SNORD116-6	MYH10
SNORD12C	MYLK
SNORD15A	MYRIP
SNORD16	NAA50
SNORD26	NACAD
SNORD3B-1	NACC2
SNORD42A	NASP
SNORD46	NAT2
SNORD54	NAV1
SNORD56B	NAV2
SNORD64	NCAPD2
SNORD71	NCAPD3
SNORD8	NCAPG
SNORD97	NCAPG2
SNX32	NCAPH
SOCS2	NCAPH2
SOX2	NDC80
SOX4	NDE1
SPINK5	NEIL3
SPIRE2	NEK2
SPOCK1	NEK3
SPRY3	NES
SPRYD4	NET1
SRD5A3	NFKBIB
SRGAP1	NHS
SRPK3	NID1
SRSF8	NKD2
SSTR2	NMB
ST6GAL2	NMRAL1
ST8SIA2	NMU
STAT1	NOTCH3
STAT2	NPAS2
STBD1	NPHP1
STS	NQO1
SULF2	NQO2
SULT1C4	NR3C1
SYN2	NRARP
SYNDIG1	NRGN
SYNE2	NRIP3
SYT1	NRM
TAB3	NRP2
TACC2	NRTN
TCEAL1	NT5E
TCTA	NTN1
TEKT4	NUF2
TEKT5	NUP155
TEX22	NUP210
THADA	NUP62CL
THRA	NUSAP1
TM6SF2	NYNRIN
TM7SF2	ODAM
TMCC3	OGFRL1
TMEM130	OIP5
TMEM134	OLFML2A
TMEM164	ORC1
TMEM175	OSBPL10
TMEM198	P4HA2
TMEM35	PACSIN1
TMEM53	PACSIN3
TMPRSS6	PAG1
TMSB4X	PAK1
TMTC1	PALM3
TOB1	PALMD
TOM1L2	PAQR4
TOX	PAQR5
TOX3	PARP9
TP53I3	PASK
TP53INP2	PAX6
TP53TG3	PBK
TPK1	PBX3
TRAPPC6A	PBX4
TRIM63	PCDH1
TSGA10	PCDHA1
TSHZ2	PCDHAC2
TSPAN31	PCK2
TSPAN7	PCMT1
TST	PCNA
TTC28-AS1	PCSK5
TUG1	PDE4A
TXLNB	PDE5A
TXNDC15	PDIA5
TXNIP	PDLIM2
UFSP1	PDLIM5
USE1	PDS5A
USH1C	PEG3
UTRN	PFKFB2
VAMP8	PFKFB3
VAPB	PFN2
VIPR2	PHF15
VMAC	PHF19
VSIG10	PHF2P1
VWA5B2	PHGDH
WFIKKN2	PIF1
XKR6	PIR
XLOC_000471	PITPNM1
XLOC_000495	PKIB
XLOC_000624	PKMYT1
XLOC_000643	PKN3
XLOC_000939	PLA2G4A
XLOC_001099	PLAUR
XLOC_001228	PLCD3
XLOC_001364	PLCXD1
XLOC_001398	PLEKHA2
XLOC_001605	PLEKHA4
XLOC_001748	PLEKHA6
XLOC_001958	PLK1
XLOC_001995	PLK4
XLOC_002452	PLOD1
XLOC_002573	PML
XLOC_002675	PMM1
XLOC_002736	PNMT
XLOC_003181	POC1A
XLOC_003433	POLA2
XLOC_003870	POLD1
XLOC_003937	POLE
XLOC_003993	POLE2
XLOC_004195	POLQ
XLOC_004457	PPAP2C
XLOC_004631	PPEF1
XLOC_004874	PPFIA4
XLOC_005126	PPFIBP2
XLOC_005143	PPIL6
XLOC_005331	PPM1E
XLOC_005587	PPM1F
XLOC_005737	PPP1R13L
XLOC_005900	PPP1R18
XLOC_005938	PRC1
XLOC_006043	PRDM12
XLOC_006069	PRIM1
XLOC_006336	PRIM2
XLOC_006422	PRIMA1
XLOC_006561	PRINS
XLOC_006705	PRKACB
XLOC_007231	PRKCA
XLOC_007377	PRKCD
XLOC_007942	PRKCE
XLOC_008001	PROC
XLOC_008982	PROCR
XLOC_009681	PRPH2
XLOC_009723	PRR11
XLOC_009738	PRSS12
XLOC_009748	PRSS2
XLOC_009911	PRSS53
XLOC_009920	PSAT1
XLOC_011117	PSMC3IP
XLOC_011183	PSRC1
XLOC_011184	PTN
XLOC_011609	PTPN18
XLOC_011618	PTPRU
XLOC_011837	PTRF
XLOC_011970	PTTG1
XLOC_012530	PTTG2
XLOC_012847	PTTG3P
XLOC_013547	PVRL1
XLOC_013583	PVRL2
XLOC_013728	Q3KR39
XLOC_l2_000643	Q7Z2X8
XLOC_l2_001064	RAB11FIP5
XLOC_l2_001085	RAB15
XLOC_l2_001089	RAB26
XLOC_l2_001592	RAB27A
XLOC_l2_001597	RAB3IL1
XLOC_l2_001875	RAB42
XLOC_l2_004611	RACGAP1
XLOC_l2_005503	RACGAP1P
XLOC_l2_005553	RAD51
XLOC_l2_007569	RAD51B
XLOC_l2_007656	RAD54B
XLOC_l2_007783	RAD54L
XLOC_l2_007834	RARG
XLOC_l2_008008	RASD2
XLOC_l2_008151	RASGRP2
XLOC_l2_009882	RASIP1
XLOC_l2_010568	RASL10B
XLOC_l2_010724	RASSF2
XLOC_l2_011265	RASSF7
XLOC_l2_011424	RBL1
XLOC_l2_011636	RCN3
XLOC_l2_012023	RDM1
XLOC_l2_012210	RDX
XLOC_l2_013873	RECQL4
XLOC_l2_014217	REEP4
XLOC_l2_015628	RELL1
XLOC_l2_015700	REM2
YBEY	RET
YPEL2	RFC2
ZBED6	RFC3
ZBTB1	RFC4
ZBTB47	RFC5
ZDHHC21	RFFL
ZG16B	RFX2
ZMAT1	RGNEF
ZMAT3	RGS10
ZMAT4	RGS14
ZMYND12	RGS9
ZNF235	RHBDF1
ZNF264	RHEBL1
ZNF503	RHOF
ZNF597	RMI2
ZNF654	RNASEH2A
ZNF70	RND2
ZNF706	RNF125
ZNF778	RNF157
ZNF780A	RNF7
ZNF780B	ROR1
ZNF781	RPL13P5
ZNF81	RPRD1A
ZNF879	RPS6KA1
ZSCAN12	RPS6KL1
ZSWIM7	RRAS
	RRM1
	RRM2
	RTKN2
	RTN4R
	RTTN
	RUSC1
	S100A10
	S100A11
	S100A3
	SAMD9L
	SAMHD1
	SAP25
	SARS
	SCN5A
	SEC24D
	SEC61A2
	SEMA5B
	SEPT6
	SEPT7P2
	SERPINA6
	SETD8
	SFXN3
	SGK494
	SGMS2
	SGOL1
	SGOL2
	SH2B3
	SH2D3C
	SH3BP1
	SH3GL3
	SH3PXD2A
	SH3RF1
	SH3TC1
	SHB
	SHC1
	SHC3
	SHCBP1
	SHISA3
	SHMT1
	SHOX2
	SIGLEC16
	SIPA1
	SIRPA
	SIX4
	SKA1
	SKA2
	SKA3
	SKP2
	SLBP
	SLC16A14
	SLC16A3
	SLC16A5
	SLC19A3
	SLC1A3
	SLC1A5
	SLC29A2
	SLC2A1
	SLC30A3
	SLC3A2
	SLC45A3
	SLC4A11
	SLC4A8
	SLC6A15
	SLC7A11
	SLC7A5
	SLCO3A1
	SLCO4A1
	SMC2
	SMC4
	SMPD3
	SNAR-G1
	SNORD19
	SNORD1A
	SNRNP48
	SNX25
	SOCS3
	SOX12
	SPA17
	SPAG5
	SPATA13
	SPATA6
	SPC24
	SPC25
	SPDEF
	SPEF1
	SPHK1
	SPINK2
	SPINK4
	SPRED1
	SPRED2
	SPSB2
	SRGAP2
	SRGAP2P1
	SRGAP2P2
	SRRM3
	SSBP4
	SSH2
	ST3GAL5
	STAC2
	STARD5
	STEAP1
	STEAP1B
	STIL
	STIM2
	STK32C
	STRA6
	STXBP5
	SUFU
	SUN2
	SUV39H1
	SV2A
	SVIL
	SYNPO2
	SYT9
	TACC1
	TACC3
	TAGLN2
	TAGLN3
	TBC1D1
	TBCD
	TBXA2R
	TCF15
	TCF7
	TCOF1
	TEAD4
	TEKT2
	TET1
	TEX15
	TEX19
	TFEB
	TGFB1
	TJP2
	TK1
	TLR3
	TMC6
	TMEM100
	TMEM107
	TMEM108
	TMEM121
	TMEM151B
	TMEM158
	TMEM159
	TMEM194A
	TMEM237
	TMEM48
	TMEM52
	TMEM54
	TMEM63C
	TMEM67
	TMPO
	TMSB15A
	TNFAIP2
	TNFSF9
	TNS3
	TOP2A
	TOX2
	TPPP3
	TPX2
	TRAF2
	TRAF3IP2
	TRDMT1
	TREX1
	TRIB2
	TRIB3
	TRIM3
	TRIM46
	TRIM47
	TRIM7
	TRIP10
	TRIP13
	TRNP1
	TROAP
	TRPM4
	TRPV2
	TTC21A
	TTC7A
	TTK
	TUBA1A
	TUBA1B
	TUBA1C
	TUBA3C
	TUBA4A
	TUBB
	TUBB2A
	TUBB2B
	TUBB3
	TUBB4B
	TUBB6
	TUBB8
	TUBG1
	TWF2
	TXNRD1
	TYMS
	UBE2C
	UBE2S
	UBE2T
	UHRF1
	ULBP1
	UNC5B
	UNC5C
	UPP1
	VAMP1
	VASH2
	VAT1
	VAT1L
	VCAN
	VLDLR
	VTRNA1-2
	VWA1
	VWF
	WDHD1
	WDR34
	WDR44
	WDR54
	WDR62
	WDR67
	WDR76
	WDR86
	WEE1
	WHSC1
	WNT5B
	WT1
	WT1-AS
	XLOC_000281
	XLOC_000682
	XLOC_000915
	XLOC_001868
	XLOC_002075
	XLOC_002080
	XLOC_002408
	XLOC_002473
	XLOC_002921
	XLOC_003053
	XLOC_003528
	XLOC_004032
	XLOC_004928
	XLOC_005730
	XLOC_006702
	XLOC_007710
	XLOC_008465
	XLOC_008583
	XLOC_008855
	XLOC_009199
	XLOC_010275
	XLOC_010477
	XLOC_010556
	XLOC_010591
	XLOC_011064
	XLOC_011223
	XLOC_011286
	XLOC_011331
	XLOC_011414
	XLOC_011686
	XLOC_011766
	XLOC_012991
	XLOC_013986
	XLOC_014288
	XLOC_014388
	XLOC_014397
	XLOC_014404
	XLOC_l2_003293
	XLOC_l2_004553
	XLOC_l2_004866
	XLOC_l2_006152
	XLOC_l2_008203
	XLOC_l2_008321
	XLOC_l2_009320
	XLOC_l2_009623
	XLOC_l2_012741
	XLOC_l2_013425
	YARS
	YBX2
	ZBTB46
	ZCCHC8
	ZFYVE28
	ZNF367
	ZNF442
	ZNF587
	ZNF608
	ZNF695
	ZNF726
	ZNF788
	ZNF876P
	ZNFX1
	ZWILCH
	ZWINT

## Sheet: Alectinib
alectinib
Up-regulated gene	Down-regulated gene
ABAT	AARS
ABCC5	ABCD1
ABCC8	ABCD3
ABLIM2	ABCG4
ACACB	ABHD12
ACAD10	ABHD15
ACCS	ABHD2
ACOT11	ABHD3
ACOT13	ABL1
ACYP2	ACAT2
ADAM8	ACBD7
ADAMTS13	ACCN2
ADAMTS17	ACLY
ADAMTS19	ACOT7
ADAMTSL2	ACOT9
ADAP2	ACSL1
ADCYAP1R1	ACTL8
ADI1	ACTN1
ADRA1D	ACTN3
AFF2	ACYP1
AGT	ADAM15
AKNAD1	ADAMTS3
AKR1C1	ADAMTS4
AKR1C3	ADC
ALDH5A1	ADCY3
ALDH6A1	ADCY7
ALDH7A1	ADD2
ALDOC	ADD3
ALG2	ADM2
ALKBH7	ADORA1
ALS2CR8	AEBP1
AMT	AGAP3
AMY1C	AGER
ANAPC16	AGFG2
ANK1	AGPAT2
ANKAR	AGTRAP
ANKRD20A2	AIDA
ANKRD20A5P	AIF1L
ANKRD20A8P	AIM1
ANKRD20A9P	AKR1E2
ANKRD7	ALCAM
ANKS6	ALDH1A1
APBA1	ALDH1A3
APBA2	ALDH1L2
AQR	AMOTL1
AR	ANG
ARAF	ANGPTL4
ARGLU1	ANKDD1A
ARHGAP4	ANKHD1
ARHGEF37	ANKRD32
ARSE	ANKRD34A
ARSG	ANKRD42
ARVCF	ANLN
ASCL1	ANP32E
ASMTL-AS1	ANXA11
ATF6B	AP1M2
ATOH7	AP1S1
ATP2B3	APAF1
ATP5S	APITD1
ATP6	APLP1
ATP6AP1L	APOL6
ATP8	ARAP3
ATP8A1	ARG2
ATXN3	ARHGAP11A
B3GALT6	ARHGAP11B
B3GNTL1	ARHGAP19
BAI3	ARHGAP31
BCAS3	ARHGAP33
BCHE	ARHGDIB
BCKDHB	ARHGEF2
BCL2	ARHGEF25
BCLAF1	ARHGEF26
BDH1	ARHGEF40
BDH2	ARHGEF6
BDNF-AS1	ARID3A
BK250D10.8	ARL6
BMF	ARL6IP1
BMP3	ARL6IP6
BTBD7	ARNTL2
BTG1	ARPC1B
BZRAP1	ARSI
C10orf32	ART5
C10orf95	ASAP2
C11orf1	ASB1
C11orf35	ASF1B
C11orf54	ASGR1
C11orf58	ASL
C11orf71	ASNS
C12orf26	ASPHD1
C13orf15	ASPHD2
C14orf126	ASPM
C14orf132	ASRGL1
C14orf135	ASS1
C14orf159	ATAD2
C14orf180	ATAD5
C15orf52	ATL3
C15orf62	ATOH8
C17orf108	ATP1B2
C17orf82	ATP1B3
C18orf1	ATP2A3
C19orf38	ATP7A
C19orf63	AURKA
C1orf53	AURKAPS1
C1QTNF6	AURKB
C20orf132	B4GALNT1
C20orf177	BAD
C20orf196	BAI1
C20orf26	BARD1
C21orf2	BCAS4
C21orf90	BCAT1
C22orf31	BCL2L12
C2orf68	BDKRB2
C3orf32	BEGAIN
C4orf3	BEND4
C4orf39	BIRC5
C5orf4	BLM
C5orf41	BORA
C5orf55	BRCA1
C5orf63	BRCA2
C6orf108	BREA2
C6orf225	BRI3BP
C6orf48	BRIP1
C6orf81	BSCL2
C7orf10	BSN-AS2
C7orf29	BUB1
C7orf41	BUB1B
C7orf53	C10orf140
C7orf55	C10orf47
C8orf67	C10orf76
C9orf103	C11orf82
C9orf123	C12orf34
C9orf150	C12orf48
C9orf43	C12orf75
C9orf47	C14orf80
C9orf68	C15orf23
C9orf7	C15orf42
CACNA1B	C16orf48
CACNA2D1	C16orf59
CACNA2D2	C16orf61
CADPS	C16orf79
CALCOCO1	C16orf86
CAPN9	C17orf53
CAPS	C17orf76
CASD1	C18orf54
CAV1	C18orf56
CAV2	C19orf40
CCDC102A	C19orf55
CCDC149	C19orf81
CCDC154	C1orf112
CCDC159	C1orf135
CCNG2	C1orf151-NBL1
CCT6B	C1orf21
CD300LB	C1orf213
CD59	C1orf61
CDKN1C	C1QL1
CDNF	C1QL4
CEBPA	C1QTNF5
CERK	C1R
CERS4	C20orf106
CHD6	C20orf107
CHGA	C20orf72
CHGB	C21orf58
CHIC1	C2CD3
CHMP1B	C2orf48
CHRFAM7A	C3orf37
CHRM1	C4orf21
CHRM2	C5orf32
CHRM3	C5orf34
CHRNA7	C6orf124
CHST15	C6orf154
CHST2	C6orf26
CHURC1	C9orf100
CITED2	C9orf116
CKMT1A	C9orf140
CLIP4	C9orf40
CLU	C9orf5
CMTM4	CABYR
CNIH3	CACHD1
CNKSR3	CACNB3
COL11A2	CACNG4
COLEC11	CALM3
COLEC12	CALML4
COLQ	CAMK2N2
COMMD6	CAND2
COMP	CAP2
COQ10B	CAPN5
COX1	CARD10
COX3	CARS
COX8C	CASC5
CREBBP	CASP4
CREG1	CASP8
CRIPAK	CBR3
CROCC	CBX4
CRTC1	CBX5
CRYAB	CCDC103
CRYL1	CCDC109B
CSAD	CCDC134
CTNNA2	CCDC136
CTSO	CCDC151
CTTNBP2NL	CCDC157
CUL3	CCDC18
CUL7	CCDC34
CUX1	CCDC40
CXCL1	CCDC74B
CXCL12	CCDC80
CXCR2P1	CCDC88B
CXXC4	CCDC88C
CYBASC3	CCDC99
CYCS	CCL27
CYFIP2	CCNA2
CYP20A1	CCNB1
CYP2J2	CCNB2
CYP3A5	CCND3
CYP3A7	CCNE2
CYTB	CCNF
DAND5	CCNYL1
DAPK1	CD14
DBH	CD248
DDO	CD9
DDX46	CDC14B
DDX58	CDC20
DHFRL1	CDC23
DHRS12	CDC25A
DHRS4	CDC25C
DHRS4L2	CDC42
DIO2	CDC45
DIRC3	CDC6
DLC1	CDC7
DLL1	CDCA2
DMRTA1	CDCA3
DNAH10	CDCA4
DNAJC12	CDCA5
DNAJC21	CDCA7
DNAJC27-AS1	CDCA7L
DNAJC30	CDCA8
DNAJC3-AS1	CDK1
DNAJC4	CDK2
DNM1P46	CDKN2D
DOC2B	CDKN3
DOCK10	CDR2
DOK4	CDT1
DOK6	CENPA
DOK7	CENPE
DPF3	CENPF
DPY19L3	CENPH
DRD4	CENPI
DTWD2	CENPK
DUSP10	CENPL
DUSP2	CENPM
ECHDC2	CENPN
ECHDC3	CENPO
EDA2R	CENPP
EDN2	CENPQ
EFCAB4A	CENPW
EGLN3	CEP104
EGR1	CEP112
EHD3	CEP128
EIF4A2	CEP135
EIF4B	CEP152
ELK4	CEP19
ENDOV	CEP55
ENPP1	CEP70
ENTPD3-AS1	CEP72
EPB41L1	CEP85
EPB41L4A	CEP89
EPB41L4A-AS1	CFD
EPHX2	CGN
ETS2	CHAC2
ETV2	CHAF1A
EVC	CHAF1B
EXD3	CHAT
EXTL1	CHEK1
EYA4	CHEK2
FAM107B	CHRNA3
FAM117A	CHRNA5
FAM118A	CHRNB4
FAM125B	CHST11
FAM134B	CHST3
FAM13B	CHTF18
FAM165B	CIB1
FAM172A	CIB2
FAM19A3	CILP2
FAM200B	CIT
FAM206A	CITED1
FAM46C	CKAP2
FAM63A	CKAP2L
FAM66A	CKAP5
FAM66C	CKB
FAM66D	CKS1B
FAM69A	CKS2
FAM70A	CLEC16A
FAM71E1	CLIC1
FAM82A1	CLIC4
FAM84A	CLIC5
FAT4	CLMN
FBRSL1	CLSPN
FBXL17	CLSTN3
FBXL19-AS1	CLTB
FBXL20	CLTC
FBXO10	CLVS2
FBXO15	CMTM1
FCGBP	CNN2
FCRLB	CNTRL
FECH	COL27A1
FEM1A	COL6A6
FGF7	COL9A3
FGFR2	COMTD1
FGGY	COPS7B
FHIT	COPZ2
FIGN	COQ2
FILIP1L	CORO1A
FLJ10038	CORO2A
FLJ11235	CORO6
FLJ16779	CRABP1
FLJ20021	CRABP2
FLJ21408	CRELD1
FLJ30901	CRNDE
FLJ32224	CRYGC
FLJ33065	CRYM
FLJ37644	CSDC2
FLJ39632	CSE1L
FLJ39639	CSPG5
FLJ41484	CSRNP1
FLJ45671	CSRP2
FLJ46875	CTNNAL1
FLRT1	CXCR4
FLRT3	CYB561
FMN2	DAAM2
FOLR1	DACT3
FOSL2	DAGLA
FOXD4	DBF4
FOXN2	DBNDD2
FP588	DCAF15
FRMPD1	DCK
FST	DCLK1
FTX	DCLRE1B
FUNDC2	DCTPP1
FYCO1	DDB2
FZD4	DDN
GABPB2	DDR1
GADD45G	DEF6
GARNL3	DEK
GAS5	DEPDC1
GATA2	DEPDC1B
GATM	DGKA
GCAT	DGKG
GCG	DHCR24
GCGR	DHFR
GCHFR	DHRS11
GDE1	DIAPH1
GFRA1	DIAPH3
GGT5	DIP2A
GJD3	DKFZp761E198
GLCCI1	DLG2
GLIS1	DLGAP5
GLT8D2	DLK1
GNAO1	DLK2
GNG7	DLX5
GNPTG	DLX6
GOLGA8A	DNA2
GOLGB1	DNAH11
GPCPD1	DNAJC22
GPNMB	DNAJC9
GPR125	DNAL1
GPR155	DNMT1
GREB1	DNMT3B
GTF2IRD2	DOCK11
GUCY1A3	DOCK5
GUCY1B2	DOCK9
H2BFWT	DOK3
HAND1	DONSON
HAS3	DPCD
HBP1	DPF1
HCG18	DPYSL5
HDAC9	DRD5
HEATR7A	DSCC1
HEATR8	DSN1
HERC1	DSTNP2
HERC2	DTL
HERC2P2	DTYMK
HERC2P9	DUSP4
HEXDC	DUSP5
HGSNAT	DUSP6
HIST3H2A	DUSP9
HMBOX1	DYNC1I1
HMCN1	DYX1C1
HOGA1	E2F1
HOPX	E2F2
HSD11B2	E2F7
HSPA5	E2F8
HSPG2	EAF2
HTR7P1	EBF1
HTRA1	ECM1
HYMAI	ECT2
ICA1	EFCAB10
ID1	EFCAB11
ID2	EGFL7
ID3	EHBP1L1
IDUA	EHD4
IFI27	EIF2AK3
IFI27L2	EIF4E3
IFI6	ELF4
IFIH1	ELK3
IGBP1	ELOVL1
IGDCC3	EML3
IGFBP5	EMP3
IL17D	ENDOG
ING4	ENO2
INSL3	ENTPD8
INSM1	EPB41L2
IPW	EPHA4
IRF6	EPHB2
ITFG3	EPHB3
ITGA11	EPOR
ITIH4	EPS8L1
ITM2B	ERBB3
ITPRIPL2	ERCC6L
IVD	ERI2
IVNS1ABP	ERO1L
JAK3	ESCO2
JMJD4	ESPL1
JUN	ETNK2
KCNMA1	ETV1
KCNQ1OT1	EXO1
KCTD12	EXOC7
KCTD16	EXOSC8
KDM5A	EZH2
KGFLP1	FADS2
KIAA0141	FAM100B
KIAA0368	FAM101B
KIAA0494	FAM105A
KIAA1109	FAM111B
KIAA1370	FAM114A1
KIAA1462	FAM126A
KIAA1683	FAM129A
KIAA1908	FAM129B
KITLG	FAM131B
KLHDC1	FAM164C
KLHL24	FAM178A
KLHL31	FAM184A
KLHL35	FAM27A
KLRC1	FAM40B
KLRC4	FAM49A
KRTAP10-1	FAM53A
LAMB2P1	FAM54A
LAMP2	FAM59B
LANCL1	FAM64A
LATS1	FAM72A
LBX2	FAM72D
LDB3	FAM78B
LDOC1	FAM7A1
LETMD1	FAM7A3
LGR4	FAM83D
LHPP	FAM84B
LHX8	FANCC
LIMS2	FANCD2
LINC00087	FANCG
LINC00324	FANCI
LINC00340	FANCM
LINC00421	FARP1
LINC00476	FBLN1
LINGO2	FBLN7
LINGO4	FBXO22
LMF1	FBXO22-AS1
LOC100009676	FBXO43
LOC100127891	FBXO5
LOC100128288	FEN1
LOC100128640	FER1L4
LOC100128788	FERMT2
LOC100128822	FEZ1
LOC100129361	FGFR1OP
LOC100129461	FGFRL1
LOC100129534	FHOD1
LOC100129781	FIGF
LOC100130000	FIGNL1
LOC100130691	FIGNL2
LOC100130700	FKBP1B
LOC100130887	FKBP4
LOC100131089	FLI1
LOC100131094	FLJ27352
LOC100131180	FLJ33996
LOC100131434	FLJ35024
LOC100131564	FLJ43315
LOC100131607	FLJ45482
LOC100132273	FLOT1
LOC100132909	FLYWCH1
LOC100134229	FMNL3
LOC100134937	FNDC3B
LOC100144602	FOS
LOC100147773	FOSL1
LOC100190939	FOXD2
LOC100216545	FOXD3
LOC100233156	FOXH1
LOC100270804	FOXM1
LOC100287049	FOXRED1
LOC100287177	FRMD5
LOC100288911	FRY
LOC100289026	G2E3
LOC100289341	GABPB1
LOC100289388	GALC
LOC100289580	GAP43
LOC100302650	GAPVD1
LOC100499489	GARS
LOC100505501	GAS2L3
LOC100505760	GATS
LOC100505894	GBX2
LOC100506036	GCH1
LOC100506051	GDF15
LOC100506123	GEN1
LOC100506286	GFOD1
LOC100506302	GFPT1
LOC100506312	GFPT2
LOC100506325	GGCT
LOC100506354	GGH
LOC100506433	GGNBP1
LOC100506459	GINS1
LOC100506462	GINS2
LOC100506503	GINS3
LOC100506548	GINS4
LOC100506662	GK
LOC100506686	GK3P
LOC100506779	GLB1L
LOC100506848	GLI1
LOC100506866	GLS2
LOC100506885	GLT25D1
LOC100506948	GLYATL1
LOC100506965	GMNN
LOC100506995	GMPPB
LOC100507025	GMPR
LOC100507100	GNAS
LOC100507110	GNB3
LOC100507128	GNG2
LOC100507131	GNL1
LOC100507150	GOLGA2P5
LOC100507165	GPR137C
LOC100507204	GPR160
LOC100507241	GPR19
LOC100507266	GPR20
LOC100507291	GPRC5C
LOC100507309	GPRIN1
LOC100507372	GPSM1
LOC100507376	GPX3
LOC100507398	GRAMD1C
LOC100507411	GRB10
LOC100507433	GRRP1
LOC100507459	GSG2
LOC100507495	GSN
LOC100507501	GSTCD
LOC100507567	GTSE1
LOC100507580	GUSBP10
LOC100507800	GUSBP11
LOC100509256	GXYLT1
LOC100652739	H19
LOC100652752	H1F0
LOC100652766	H1FX
LOC100652784	H2AFV
LOC100652787	H2AFZ
LOC100652807	HAPLN3
LOC100653149	HAT1
LOC100653206	HAUS2
LOC100653329	HAUS5
LOC145783	HAUS7
LOC155060	HAUS8
LOC157562	HBEGF
LOC202181	HBQ1
LOC203274	HDAC8
LOC221442	HEG1
LOC254896	HELLS
LOC257396	HERC5
LOC282997	HES4
LOC283028	HEY1
LOC283588	HEYL
LOC283861	HIP1R
LOC284276	HIRIP3
LOC284385	HIST1H1B
LOC284408	HIST1H1C
LOC284440	HIST1H1D
LOC284669	HIST1H1E
LOC285141	HIST1H2AA
LOC285147	HIST1H2AG
LOC285178	HIST1H2AH
LOC286161	HIST1H2AI
LOC286367	HIST1H2AJ
LOC286437	HIST1H2AL
LOC286467	HIST1H2AM
LOC344595	HIST1H2BB
LOC387723	HIST1H2BF
LOC389834	HIST1H2BJ
LOC400752	HIST1H3B
LOC439994	HIST1H3D
LOC440934	HIST1H3F
LOC441204	HIST1H3G
LOC441495	HIST1H3H
LOC550643	HIST1H4A
LOC554206	HIST1H4B
LOC642361	HIST1H4C
LOC642366	HIST1H4D
LOC643783	HIST1H4F
LOC644246	HIST1H4H
LOC644450	HIST1H4I
LOC645206	HIST1H4J
LOC645431	HIST1H4K
LOC646626	HIST1H4L
LOC646999	HIST2H2AC
LOC653075	HIST2H3A
LOC728034	HIST2H3D
LOC728537	HIST2H4B
LOC728613	HIST3H2BB
LOC728769	HJURP
LOC728903	HLA-DPB1
LOC729088	HLA-DPB2
LOC729291	HMGB2
LOC729444	HMGB3
LOC729468	HMGB3P1
LOC729603	HMGN5
LOC730236	HMMR
LOC780529	HMOX1
LOC80054	HN1
LOC84856	HOMER2
LOC90246	HOXD13
LOC96610	HS1BP3
LOH12CR2	HS6ST2
LPAR1	HSD17B7
LRRC56	HSP90AA1
LRRD1	HSPA14
LRRN2	HSPA2
LRRN3	HSPA4L
LSAMP	ICAM2
LSM3	ICAM4
LTBP4	ICMT
LYPD5	IDS
LYPD6	IER3
LYPLAL1	IER5
MACROD2	IFI44
MAFB	IGF2-AS
MAFIP	IGLON5
MAGEC2	IKZF1
MAGI2	IL17RD
MAGI2-AS3	IL1RAP
MAML3	IL27RA
MANSC1	IL4R
MAOB	IL7
MAP1B	IMPA2
MAP6	IMPDH1
MARC1	INCENP
MARK4	INF2
MATN2	ING1
MAVS	ING2
MBTD1	INPP5A
MCPH1	INPP5F
MCTP1	IQCC
MED12	IQCD
MEGF8	IQCE
MFAP4	IQGAP1
MFSD6	IQGAP3
MFSD8	IQSEC2
MGC16121	IRF3
MGC21881	IRX3
MGC23284	IRX5
MGC3771	ISLR
MIA3	ISLR2
MIER1	ISYNA1
MIR100HG	ITGA5
MIR143HG	ITGA9
MIRLET7BHG	ITGAE
MMAA	ITGB1BP2
MMP15	ITGB3BP
MMP23B	ITGB4
MOB3C	ITPK1
MON2	ITPKA
MPI	ITPRIPL1
MPRIP	JAKMIP1
MSC	JAKMIP3
MST1	JDP2
MT1G	JMJD6
MT1X	JPH4
MTHFS	KCNC1
MTRNR2L10	KCNC3
MTRNR2L3	KCNG1
MTRNR2L7	KCNMB4
MTRNR2L8	KCTD9
MTRNR2L9	KDELC2
MTUS2	KDELR3
MUC20	KIAA0101
MVP	KIAA0284
MXD1	KIAA1244
MXD4	KIAA1432
MYBPC3	KIAA1715
MYH3	KIF11
MYL5	KIF14
MYLIP	KIF15
MYLK3	KIF17
MYO15B	KIF18A
MYO16	KIF20A
MYO1F	KIF20B
MYZAP	KIF22
N4BP2	KIF23
NALCN	KIF24
NBLA00301	KIF2A
NBR1	KIF2C
ND2	KIF4A
ND4	KIF5C
ND5	KIFC1
NDRG1	KIFC3
NDUFC2	KIR3DL1
NEK1	KLHL13
NELL1	KLHL5
NEURL	KNTC1
NFATC4	KPNA2
NHLH2	KRT19P2
NIPSNAP3B	KRT32
NKAPP1	L1CAM
NLGN4X	LAG3
NLGN4Y	LAMA1
NMNAT1	LAMP3
NOTCH2NL	LASP1
NOXA1	LATS2
NPEPL1	LBH
NR0B2	LBR
NRBP2	LCAT
NT5DC1	LCN15
NTN4	LCTL
NTNG2	LDHA
NUDT7	LDHC
NUFIP2	LDLR
NUMA1	LEAP2
OCA2	LGALS1
ODF3L2	LIG1
OGDHL	LINC00263
OGT	LINGO1
OLA1	LMCD1
OPA3	LMF2
OR5K3	LMNA
P2RY1	LMNB1
PABPC5	LMO7
PACS2	LOC100127983
PAIP2B	LOC100128191
PAR5	LOC100128361
PARM1	LOC100128851
PAR-SN	LOC100129268
PART1	LOC100130171
PARVA	LOC100130921
PAX1	LOC100132163
PAX8	LOC100132249
PC	LOC100133050
PCDH17	LOC100133315
PCDH8	LOC100133331
PCDH9	LOC100133669
PCDHA4	LOC100287437
PCDHB10	LOC100288637
PCDHB11	LOC100289092
PCDHB12	LOC100292680
PCDHB14	LOC100499467
PCDHB16	LOC100505495
PCDHB2	LOC100505666
PCDHB4	LOC100505679
PCDHB8	LOC100505725
PCDHB9	LOC100505933
PCNXL2	LOC100506119
PCOLCE2	LOC100506379
PCP4	LOC100506660
PDCD4	LOC100506714
PDCD6IP	LOC100506802
PDE2A	LOC100506810
PEX11G	LOC100507002
PFDN4	LOC100507009
PGAM2	LOC100507047
PGAP3	LOC100507312
PGM5	LOC100507316
PGM5P2	LOC100507331
PHKA1	LOC100507392
PHKG1	LOC100507508
PICK1	LOC100507563
PIGZ	LOC100507588
PKDCC	LOC100507653
PKI55	LOC100507673
PLA2G12A	LOC100508950
PLA2G1B	LOC100652751
PLA2G6	LOC100652832
PLAC8L1	LOC100652854
PLCD4	LOC100652912
PLCL1	LOC100652935
PLD1	LOC1720
PLEKHB1	LOC283788
PLEKHG5	LOC340508
PLIN4	LOC344967
PLIN5	LOC375295
PLK1S1	LOC389634
PMPCB	LOC399815
PNPLA7	LOC400456
PNRC1	LOC400927
POU6F2	LOC401022
PPAPDC2	LOC401127
PPARGC1A	LOC440600
PPM1H	LOC442028
PPP1R3B	LOC541471
PPP1R3E	LOC606724
PPP1R9A	LOC641510
PRAMEF5	LOC644649
PRDM5	LOC645195
PRKAR1B	LOC645954
PRMT6	LOC727803
PRNP	LOC728715
PRORSD1P	LOC81691
PROX1	LOC84989
PRR3	LOC91450
PSCA	LONRF1
PTGDS	LOXL1
PTGER4	LPCAT3
PTGR1	LRCH2
PTK2	LRR1
PTK2B	LRRC46
PTPRD	LRRC49
PTPRK	LRRC8C
PVRL3-AS1	LRRC8E
PYGO1	LSM11
PYROXD2	LTBP1
Q16594	LUM
Q3T5P7	MAD2L1
Q6UWM8	MAD2L2
Q8LKN9	MAFF
Q8WY88	MAN1C1
Q982T4	MAP1A
R3HDM2	MAP3K1
RAB27B	MAP3K14
RAB30	MAP3K6
RABEP2	MAPK1
RABGAP1L	MAPK11
RALGAPA1	MAPK3
RAP2B	MAPK9
RAPGEF2	MAPRE3
RAPGEF4	MARCH11
RAPGEF6	MARCH3
RASAL3	MARS
RASL11B	MAST4
RBM47	MASTL
RFPL1-AS1	MB21D2
RFX5	MCHR1
RG9MTD2	MCM10
RHBDL3	MCM2
RHCE	MCM3
RHOB	MCM4
RIMBP3	MCM5
RIMS2	MCM6
RIN3	MCM7
RN5-8S1	MCM8
RNASET2	MCMBP
RNF213	MCU
RNU12	MDC1
ROBO1	MDFI
RORC	MDFIC
RPAP2	ME1
RPL15	MEIS3
RPL22	MELK
RPL28	MERTK
RPL37	MESDC1
RPL37A	METTL11A
RPS14	METTL7B
RPS20	MFI2-AS1
RPS23	MFSD2A
RPS29	MGAT4A
RPS6KA5	MGC16703
RRAGB	MIAT
RSAD2	MICA
RSL1D1	MICAL3
RSPH1	MICALL2
RTN3	MICB
RXRA	MIS18A
S100A4	MIS18BP1
SAMD11	MKI67
SAP18	MKL2
SARM1	MLF1IP
SCARNA12	MMS22L
SCARNA17	MND1
SCARNA2	MOXD1
SCARNA9	MPP1
SCN3B	MPP2
SCUBE1	MPP6
SDSL	MRAP2
SEMA3B	MRC2
SEMA5A	MRM1
SEMA6A	MSH2
SENP6	MSH5
SEPT8	MSH6
SEPW1	MTBP
SERINC5	MTFP1
SGK1	MTHFD1L
SGK3	MTHFD2
SGPL1	MTMR11
SGPP2	MTMR9LP
SH3BGR	MTSS1
SH3BGRL	MVK
SH3BP2	MXD3
SH3YL1	MYADM
SHD	MYB
SIGLEC6	MYBL1
SLC1A7	MYBL2
SLC24A1	MYCBP
SLC25A16	MYCL1
SLC29A4	MYH10
SLC2A11	MYLK
SLC31A1	MYO19
SLC35D2	NAA50
SLC35F3	NAB2
SLC37A1	NACAD
SLC38A10	NACC2
SLC38A2	NAGA
SLC40A1	NAP1L4
SLC44A3	NASP
SLC4A4	NAT2
SLC4A5	NAV1
SLC6A2	NAV2
SLC6A9	NCAPD2
SLC7A2	NCAPD3
SLC8A3	NCAPG
SLC9B1	NCAPG2
SLITRK6	NCAPH
SMAD9	NCAPH2
SMTNL2	ND6
SNAP91	NDC80
SNORA12	NDE1
SNORA27	NDOR1
SNORA28	NEIL3
SNORA54	NEK2
SNORD10	NES
SNORD107	NET1
SNORD108	NFKBIB
SNORD116-12	NFKBID
SNORD116-19	NHS
SNORD116-26	NID1
SNORD116-27	NKD2
SNORD116-4	NKX3-1
SNORD116-6	NMB
SNORD15A	NMRAL1
SNORD15B	NMU
SNORD16	NOTCH3
SNORD3B-1	NPAS2
SNORD54	NPLOC4
SNORD55	NQO2
SNORD56B	NR3C1
SNORD64	NRARP
SNORD71	NRF1
SOCS2	NRG1
SOX2	NRGN
SOX4	NRIP3
SOX9	NRM
SPARC	NRP2
SPEG	NRXN2
SPIN3	NT5E
SPINK5	NTAN1
SPIRE2	NTN1
SPOCK1	NTRK1
SPRY3	NUDT1
SPRYD4	NUF2
SRD5A3	NUP107
SRGAP1	NUP155
SRPK3	NUP210
SRRM2	NUP50
SRSF8	NUP62CL
SSPN	NUSAP1
SSTR2	NXN
ST5	OAS3
ST6GAL2	ODAM
ST6GALNAC5	ODF2
ST7-AS1	OGFRL1
ST8SIA2	OIP5
STAT1	OLFM2
STAT2	ORC1
STBD1	ORC6
STEAP3	OSBPL10
STMN1	OSMR
STOX1	P4HA2
STS	PACSIN1
STX12	PACSIN2
STX19	PACSIN3
SUGT1P3	PAFAH1B1
SUSD5	PAG1
SYN2	PAK1
SYNE2	PALM3
SYT1	PALMD
SYTL2	PAQR4
TAB3	PAQR5
TACC2	PARP9
TAS2R19	PASK
TAS2R30	PAX6
TBX20	PBK
TCEAL1	PBX3
TEAD1	PBX4
TEKT5	PCDHAC2
TEN1	PCK2
TFF2	PCMT1
THADA	PCNA
THRA	PCSK7
TM6SF2	PDE4A
TMBIM4	PDE7A
TMCC1	PDE9A
TMCC3	PDIA5
TMCO4	PDK2
TMEM106B	PDK3
TMEM117	PDLIM2
TMEM127	PDLIM5
TMEM130	PDS5A
TMEM134	PEG3
TMEM164	PFKFB2
TMEM187	PFN2
TMEM198	PGAM5
TMEM27	PGF
TMEM35	PGM2
TMEM42	PHF15
TMEM53	PHF19
TMEM86A	PHF2P1
TMLHE	PHGDH
TMTC1	PHTF1
TNFRSF25	PIF1
TNFSF4	PIGL
TOM1L2	PIH1D2
TOX	PIR
TOX3	PITPNM1
TP53I3	PKIB
TP53INP2	PKMYT1
TPCN1	PKN3
TPD52	PLA2G3
TPD52L1	PLAUR
TPK1	PLCD3
TPP1	PLCXD1
TRAPPC6A	PLEKHA2
TRIB1	PLEKHA4
TRIM63	PLEKHA6
TRIM66	PLEKHG2
TSGA10	PLEKHO2
TSHZ2	PLK1
TSPAN31	PLK3
TST	PLK4
TTC14	PLOD1
TTC28-AS1	PLP2
TTC3P1	PLXNA4
TUBE1	PML
TUG1	PMM1
TXLNB	PNMT
TXNDC15	POC1A
UBA7	POLA2
UBAC2-AS1	POLD1
UBE2D4	POLD3
UBE3A	POLE
UFSP1	POLE2
UQCRB	POLQ
USE1	POU4F1
USH1C	PPAP2C
USP36	PPEF1
USP9X	PPFIA4
UTRN	PPFIBP2
VAMP8	PPIL6
VAPB	PPM1E
VCY	PPM1F
VIPR2	PPP1R13L
VMAC	PPP1R18
VSIG10	PPP2R1B
VWA5B2	PRADC1
WBP1	PRAME
WDFY3	PRC1
WDR26	PRDM12
XKR6	PRDX1
XLOC_000152	PRIM1
XLOC_000153	PRIM2
XLOC_000160	PRIMA1
XLOC_000441	PRINS
XLOC_000624	PRKACB
XLOC_000643	PRKCA
XLOC_000762	PRKCD
XLOC_000812	PRLH
XLOC_000939	PRMT2
XLOC_001099	PROC
XLOC_001228	PROCR
XLOC_001364	PRPS1L1
XLOC_001398	PRR11
XLOC_001748	PRR13
XLOC_001958	PRSS12
XLOC_002229	PRSS2
XLOC_002323	PRSS3
XLOC_002452	PSAT1
XLOC_002675	PSMC3IP
XLOC_002736	PSMD11
XLOC_003181	PSMD2
XLOC_003433	PSRC1
XLOC_003870	PTN
XLOC_003878	PTPN18
XLOC_003937	PTPRU
XLOC_003993	PTRF
XLOC_004166	PTTG1
XLOC_004195	PTTG2
XLOC_004456	PTTG3P
XLOC_004457	PUSL1
XLOC_004467	PVRL1
XLOC_004874	PVRL2
XLOC_005081	PXMP2
XLOC_005126	Q3KR39
XLOC_005143	Q7Z2X8
XLOC_005331	RAB11FIP5
XLOC_005587	RAB15
XLOC_005690	RAB26
XLOC_006043	RAB27A
XLOC_006069	RAB3IL1
XLOC_006144	RAB42
XLOC_006336	RAC2
XLOC_006705	RACGAP1
XLOC_006752	RACGAP1P
XLOC_006753	RAD18
XLOC_007231	RAD51
XLOC_007275	RAD51AP1
XLOC_007377	RAD51B
XLOC_007830	RAD54B
XLOC_008982	RAD54L
XLOC_009185	RAD9A
XLOC_009255	RANBP1
XLOC_009544	RANGAP1
XLOC_009723	RARG
XLOC_009869	RASD2
XLOC_009911	RASGRP2
XLOC_009920	RASIP1
XLOC_011117	RASL10B
XLOC_011183	RASSF2
XLOC_011226	RASSF7
XLOC_011523	RBL1
XLOC_011609	RBM24
XLOC_011618	RCCD1
XLOC_011837	RCN3
XLOC_011970	RDM1
XLOC_012036	RDX
XLOC_012160	RECQL
XLOC_012192	RECQL4
XLOC_012467	RECQL5
XLOC_012530	REEP4
XLOC_012847	RELL1
XLOC_012895	RELL2
XLOC_012905	RELT
XLOC_013282	RET
XLOC_013547	RFC2
XLOC_013583	RFC3
XLOC_013728	RFC4
XLOC_013957	RFC5
XLOC_014192	RFFL
XLOC_l2_000353	RFWD3
XLOC_l2_000643	RFX2
XLOC_l2_001064	RGNEF
XLOC_l2_001085	RGP1
XLOC_l2_001089	RGS19
XLOC_l2_001592	RHBDF1
XLOC_l2_001597	RHEBL1
XLOC_l2_001648	RHOF
XLOC_l2_001771	RIN1
XLOC_l2_001810	RMI2
XLOC_l2_001875	RNASEH2A
XLOC_l2_002204	RND2
XLOC_l2_003732	RNF157
XLOC_l2_004611	RNF175
XLOC_l2_005503	RNU4ATAC
XLOC_l2_005553	ROR1
XLOC_l2_007569	RPA3
XLOC_l2_007656	RPL13P5
XLOC_l2_007783	RPRD1A
XLOC_l2_007834	RPS26
XLOC_l2_008008	RPS6KA1
XLOC_l2_008151	RPS6KL1
XLOC_l2_008221	RRAS
XLOC_l2_008692	RRM1
XLOC_l2_009136	RRM2
XLOC_l2_009320	RTKN2
XLOC_l2_009441	RTN4R
XLOC_l2_009639	RTTN
XLOC_l2_010568	RUSC1
XLOC_l2_011265	S100A10
XLOC_l2_011424	S100A11
XLOC_l2_011636	S100A3
XLOC_l2_012154	S100PBP
XLOC_l2_013931	S1PR2
XLOC_l2_014289	SAE1
XLOC_l2_014694	SAMD9L
XLOC_l2_015628	SAMHD1
XLOC_l2_015700	SAP25
XRRA1	SARS
YBEY	SCN5A
YPEL1	SCN8A
YPEL2	SDC3
ZBED3	SEC22A
ZBED6	SEC24A
ZBTB1	SEC24D
ZBTB47	SEC61A2
ZCWPW1	SEMA5B
ZDHHC21	SEPT6
ZG16B	SEPT7P2
ZMAT1	SETD8
ZMAT3	SFXN3
ZMAT4	SGK494
ZMYND12	SGMS2
ZNF157	SGOL1
ZNF235	SGOL2
ZNF252	SH2B3
ZNF264	SH2D3C
ZNF271	SH3BP1
ZNF33A	SH3GL3
ZNF33B	SH3RF1
ZNF428	SH3TC1
ZNF491	SHB
ZNF493	SHC1
ZNF501	SHC3
ZNF532	SHCBP1
ZNF541	SHISA3
ZNF558	SHMT1
ZNF561	SHMT2
ZNF577	SHOX2
ZNF658	SIGIRR
ZNF70	SIGLEC16
ZNF706	SIPA1
ZNF720	SIRPA
ZNF778	SIX2
ZNF780A	SKA1
ZNF780B	SKA2
ZNF781	SKA3
ZNF785	SKP2
ZNF81	SLBP
ZNF879	SLC16A3
ZSWIM5	SLC16A5
ZSWIM7	SLC19A3
	SLC1A3
	SLC1A5
	SLC22A17
	SLC25A10
	SLC2A1
	SLC2A14
	SLC30A3
	SLC36A4
	SLC37A4
	SLC3A2
	SLC44A2
	SLC45A3
	SLC4A11
	SLC4A8
	SLC5A6
	SLC6A15
	SLC7A11
	SLC7A5
	SLC9A1
	SLCO3A1
	SLCO4A1
	SLX1A
	SMC2
	SMC4
	SMPD3
	SNAR-A3
	SNAR-B2
	SNAR-D
	SNAR-F
	SNAR-G1
	SNAR-G2
	SNAR-H
	SNORA24
	SNORA36A
	SNORA43
	SNORA53
	SNORA59B
	SNORA77
	SNORD1A
	SNORD74
	SNRNP48
	SNX25
	SOAT1
	SOCS3
	SP100
	SPA17
	SPAG4
	SPAG5
	SPATA13
	SPATA2L
	SPATA6
	SPC24
	SPC25
	SPDEF
	SPEF1
	SPINK2
	SPINK4
	SPRED1
	SPRED2
	SPRY1
	SPRY2
	SREBF1
	SRGAP2
	SRGAP2P1
	SRGAP2P2
	SRRM3
	SSBP4
	SSH1
	SSH2
	STAC2
	STARD10
	STARD4
	STARD5
	STAU2
	STEAP1
	STEAP1B
	STIL
	STIM2
	STK17B
	STK32C
	STRA6
	STXBP5
	SUN2
	SUV39H1
	SUV39H2
	SV2A
	SVIL
	SYNPO2
	SYT9
	TACC1
	TACC3
	TAF1A
	TAF5
	TAGLN2
	TAGLN3
	TBC1D1
	TBCD
	TBRG1
	TBX1
	TBXA2R
	TCF15
	TCF19
	TCF7
	TCOF1
	TEAD4
	TEKT2
	TERT
	TEX15
	TEX19
	TFEB
	TGFB1
	THOC3
	THSD7A
	TIMELESS
	TIPIN
	TJP2
	TK1
	TLE4
	TLR3
	TMC6
	TMCC2
	TMCO3
	TMEM100
	TMEM107
	TMEM108
	TMEM121
	TMEM151B
	TMEM158
	TMEM159
	TMEM194A
	TMEM237
	TMEM48
	TMEM52
	TMEM54
	TMEM63C
	TMEM67
	TMPO
	TMSB15A
	TMUB1
	TNFAIP2
	TNFRSF12A
	TNFRSF1A
	TNFSF9
	TNIK
	TNS3
	TONSL
	TOP2A
	TOPBP1
	TOX2
	TP53I11
	TP73
	TPPP3
	TPST1
	TPX2
	TRAF2
	TRAF3IP2
	TRAIP
	TRDMT1
	TREX1
	TRIB2
	TRIB3
	TRIM3
	TRIM36
	TRIM46
	TRIM47
	TRIM7
	TRIP10
	TRIP13
	TRNP1
	TROAP
	TRPM4
	TRPV2
	TSKS
	TSPAN4
	TTC26
	TTC39A
	TTC7A
	TTK
	TTLL7
	TUBA1A
	TUBA1B
	TUBA3C
	TUBA4A
	TUBB
	TUBB2A
	TUBB2B
	TUBB3
	TUBB4B
	TUBB6
	TUBB8
	TUBG1
	TUBG2
	TWF2
	TXNRD1
	TYMS
	TYRO3
	TYRO3P
	UBE2C
	UBE2S
	UBE2T
	UBE3B
	UBL4A
	UHRF1
	ULBP1
	UNC5B
	UNC5C
	UPP1
	USP1
	USP31
	USP37
	VAMP1
	VASH2
	VAT1
	VAT1L
	VLDLR
	VRK1
	VTRNA1-2
	VWA1
	WARS
	WDHD1
	WDR34
	WDR44
	WDR54
	WDR62
	WDR67
	WDR76
	WDR86
	WEE1
	WHSC1
	WLS
	WNT6
	WRAP53
	WT1
	WWOX
	XLOC_000490
	XLOC_001257
	XLOC_001868
	XLOC_002408
	XLOC_002473
	XLOC_002793
	XLOC_002921
	XLOC_003515
	XLOC_004169
	XLOC_004677
	XLOC_004928
	XLOC_005454
	XLOC_005730
	XLOC_006491
	XLOC_006702
	XLOC_008465
	XLOC_008583
	XLOC_008855
	XLOC_009199
	XLOC_010556
	XLOC_010591
	XLOC_011331
	XLOC_011765
	XLOC_011766
	XLOC_011950
	XLOC_012291
	XLOC_012991
	XLOC_013986
	XLOC_014394
	XLOC_014397
	XLOC_l2_003293
	XLOC_l2_004553
	XLOC_l2_004640
	XLOC_l2_004866
	XLOC_l2_006665
	XLOC_l2_006983
	XLOC_l2_008203
	XLOC_l2_008313
	XLOC_l2_008321
	XLOC_l2_009316
	XLOC_l2_009623
	XLOC_l2_012741
	XLOC_l2_013425
	XLOC_l2_013480
	XLOC_l2_013751
	XLOC_l2_014504
	XLOC_l2_015738
	XLOC_l2_015744
	YARS
	YBX2
	ZAR1
	ZCCHC8
	ZFP36
	ZFYVE28
	ZNF367
	ZNF578
	ZNF587
	ZNF608
	ZNF695
	ZNF700
	ZNF703
	ZNF730
	ZNF788
	ZNFX1
	ZWILCH
	ZWINT

## Sheet: Common
Common
Up-regulated gene	Down-regulated gene
ABAT	AARS
ABCC8	ABCD1
ABLIM2	ABCD3
ACCS	ABCG4
ACOT11	ABHD15
ACOT13	ABHD3
ACYP2	ACBD7
ADAM8	ACCN2
ADAMTS17	ACOT7
ADAMTS19	ACOT9
ADAMTSL2	ACSL1
ADCYAP1R1	ACTN1
ADI1	ACTN3
ADRA1D	ACYP1
AGT	ADAMTS3
AKNAD1	ADAMTS4
AKR1C3	ADC
ALDOC	ADCY7
ALS2CR8	ADD2
AMY1C	ADD3
ANK1	ADM2
ANKAR	ADORA1
ANKRD20A2	AEBP1
ANKRD20A8P	AGPAT2
ANKRD7	AGTRAP
APBA1	AIDA
AQR	AIF1L
AR	AIM1
ARSE	ALCAM
ARSG	ALDH1A1
ASCL1	ALDH1A3
ATP2B3	ALDH1L2
ATP6AP1L	ANG
ATP8A1	ANGPTL4
B3GALT6	ANKDD1A
B3GNTL1	ANKRD32
BCAS3	ANKRD34A
BCHE	ANKRD42
BCL2	ANLN
BDNF-AS1	ANP32E
BMF	ANXA11
BMP3	AP1M2
BTG1	APAF1
C10orf32	APITD1
C11orf1	APLP1
C11orf35	APOL6
C11orf71	ARAP3
C13orf15	ARG2
C14orf132	ARHGAP11A
C14orf159	ARHGAP11B
C14orf180	ARHGAP19
C15orf52	ARHGAP31
C15orf62	ARHGAP33
C17orf108	ARHGEF26
C17orf82	ARHGEF40
C18orf1	ARHGEF6
C19orf38	ARL6
C1orf53	ARNTL2
C1QTNF6	ARPC1B
C20orf132	ARSI
C20orf196	ASAP2
C20orf26	ASF1B
C21orf2	ASGR1
C21orf90	ASPM
C22orf31	ASRGL1
C3orf32	ASS1
C4orf3	ATAD2
C5orf4	ATAD5
C5orf41	ATOH8
C6orf225	ATP1B2
C6orf48	ATP2A3
C7orf10	AURKA
C7orf41	AURKAPS1
C7orf53	AURKB
C7orf55	B4GALNT1
C9orf103	BAI1
C9orf150	BARD1
C9orf43	BCAT1
C9orf47	BDKRB2
C9orf7	BEGAIN
CACNA1B	BEND4
CACNA2D1	BIRC5
CADPS	BLM
CALCOCO1	BORA
CAPN9	BRCA1
CAPS	BRCA2
CAV1	BREA2
CAV2	BRIP1
CCDC102A	BSCL2
CCDC149	BSN-AS2
CCDC159	BUB1
CCNG2	BUB1B
CCT6B	C10orf47
CD59	C11orf82
CDKN1C	C12orf34
CDNF	C12orf48
CEBPA	C12orf75
CERK	C14orf80
CERS4	C15orf23
CHD6	C15orf42
CHGA	C16orf48
CHGB	C16orf59
CHRFAM7A	C17orf53
CHRM1	C18orf54
CHRM2	C18orf56
CHRM3	C19orf40
CHRNA7	C1orf112
CHST2	C1orf135
CHURC1	C1orf151-NBL1
CITED2	C1orf21
CKMT1A	C1orf213
CLU	C1orf61
CMTM4	C1QL1
CNIH3	C1QL4
CNKSR3	C1QTNF5
COLEC12	C1R
COQ10B	C20orf106
COX1	C20orf107
CROCC	C21orf58
CSAD	C2CD3
CTNNA2	C2orf48
CTSO	C3orf37
CTTNBP2NL	C5orf32
CUL7	C5orf34
CXCL12	C6orf124
CXCR2P1	C6orf154
CYCS	C6orf26
CYFIP2	C9orf100
CYP20A1	C9orf116
CYP2J2	C9orf140
CYP3A5	C9orf40
DAND5	C9orf5
DBH	CABYR
DHFRL1	CACHD1
DHRS12	CACNG4
DIO2	CALML4
DIRC3	CAMK2N2
DLC1	CAND2
DLL1	CAP2
DMRTA1	CAPN5
DNAH10	CARD10
DNAJC12	CARS
DNAJC27-AS1	CASC5
DNM1P46	CASP4
DOCK10	CBR3
DOK7	CBX4
DPY19L3	CCDC103
DTWD2	CCDC109B
DUSP10	CCDC136
DUSP2	CCDC151
ECHDC2	CCDC18
ECHDC3	CCDC40
EDA2R	CCDC74B
EDN2	CCDC80
EGLN3	CCDC99
EGR1	CCL27
EIF4A2	CCNA2
ENPP1	CCNB1
ENTPD3-AS1	CCNB2
EPB41L4A	CCND3
EPHX2	CCNF
ETS2	CCNYL1
ETV2	CD248
EXD3	CD9
EXTL1	CDC14B
FAM107B	CDC20
FAM118A	CDC25A
FAM125B	CDC25C
FAM134B	CDC42
FAM165B	CDC45
FAM172A	CDC7
FAM19A3	CDCA2
FAM206A	CDCA3
FAM46C	CDCA4
FAM63A	CDCA5
FAM66C	CDCA7
FAM66D	CDCA7L
FAM70A	CDCA8
FAM71E1	CDK1
FAM82A1	CDK2
FAM84A	CDKN2D
FAT4	CDKN3
FBXL19-AS1	CDR2
FBXL20	CDT1
FCGBP	CENPA
FECH	CENPE
FEM1A	CENPF
FGF7	CENPH
FGGY	CENPI
FHIT	CENPK
FILIP1L	CENPL
FLJ10038	CENPM
FLJ11235	CENPN
FLJ21408	CENPO
FLJ30901	CENPP
FLJ32224	CENPW
FLJ33065	CEP112
FLJ37644	CEP135
FLJ39639	CEP152
FLJ41484	CEP19
FLRT1	CEP55
FLRT3	CEP72
FMN2	CFD
FOLR1	CGN
FOSL2	CHAC2
FOXN2	CHAF1A
FP588	CHAF1B
FRMPD1	CHAT
FST	CHEK1
FTX	CHEK2
FUNDC2	CHRNB4
GADD45G	CHST11
GATM	CHST3
GCAT	CIB2
GCGR	CILP2
GCHFR	CIT
GDE1	CITED1
GFRA1	CKAP2L
GJD3	CKS1B
GLCCI1	CLEC16A
GLIS1	CLIC1
GLT8D2	CLIC4
GNAO1	CLIC5
GNG7	CLMN
GPCPD1	CLSPN
GPNMB	CLTC
GPR155	CMTM1
GREB1	CNN2
GTF2IRD2	CNTRL
GUCY1A3	COL27A1
H2BFWT	COL6A6
HBP1	COL9A3
HCG18	COPS7B
HDAC9	COQ2
HEATR7A	CORO1A
HEATR8	CORO2A
HERC1	CORO6
HERC2	CRABP1
HEXDC	CRABP2
HIST3H2A	CRYGC
HOGA1	CRYM
HSD11B2	CSDC2
HSPA5	CSPG5
HSPG2	CSRNP1
HTRA1	CSRP2
ICA1	CTNNAL1
ID1	CXCR4
IDUA	CYB561
IFI27	DAAM2
IFI27L2	DACT3
IFI6	DAGLA
IGFBP5	DBF4
IL17D	DBNDD2
ING4	DCLK1
INSL3	DCLRE1B
INSM1	DDN
IPW	DEF6
IRF6	DEPDC1
ITFG3	DEPDC1B
ITIH4	DGKG
ITM2B	DHFR
IVD	DIAPH1
IVNS1ABP	DIAPH3
JAK3	DIP2A
JMJD4	DLG2
JUN	DLGAP5
KCNMA1	DLK1
KCTD12	DLK2
KCTD16	DNA2
KDM5A	DNAH11
KGFLP1	DNAJC22
KIAA0494	DNMT1
KIAA1370	DNMT3B
KIAA1462	DOCK11
KIAA1683	DONSON
KITLG	DPF1
KLHL35	DPYSL5
KLRC1	DRD5
KLRC4	DSCC1
LAMB2P1	DSN1
LANCL1	DTL
LATS1	DUSP4
LDB3	DUSP6
LDOC1	DYNC1I1
LHPP	DYX1C1
LHX8	E2F1
LIMS2	E2F2
LINC00087	E2F7
LINC00340	E2F8
LINC00421	EBF1
LINC00476	ECM1
LINGO2	ECT2
LMF1	EFCAB10
LOC100009676	EFCAB11
LOC100127891	EGFL7
LOC100128788	EHBP1L1
LOC100129461	EHD4
LOC100129781	EIF4E3
LOC100130000	ELF4
LOC100130887	ELK3
LOC100131434	ELOVL1
LOC100131564	EMP3
LOC100131607	ENDOG
LOC100132909	ENO2
LOC100134937	EPHB3
LOC100144602	EPOR
LOC100147773	EPS8L1
LOC100233156	ERCC6L
LOC100270804	ESCO2
LOC100287049	ESPL1
LOC100287177	ETNK2
LOC100288911	ETV1
LOC100289026	EXO1
LOC100302650	EXOC7
LOC100499489	FADS2
LOC100505501	FAM101B
LOC100505894	FAM105A
LOC100506123	FAM114A1
LOC100506325	FAM129A
LOC100506354	FAM129B
LOC100506433	FAM131B
LOC100506462	FAM178A
LOC100506548	FAM184A
LOC100506662	FAM27A
LOC100506885	FAM40B
LOC100506948	FAM49A
LOC100506965	FAM53A
LOC100507025	FAM54A
LOC100507110	FAM59B
LOC100507150	FAM64A
LOC100507165	FAM72A
LOC100507204	FAM72D
LOC100507241	FAM78B
LOC100507291	FAM7A1
LOC100507309	FAM7A3
LOC100507376	FAM83D
LOC100507411	FAM84B
LOC100507459	FANCD2
LOC100507567	FANCI
LOC100507800	FANCM
LOC100652739	FARP1
LOC100652766	FBLN1
LOC100652784	FBLN7
LOC100652787	FBXO43
LOC100652807	FBXO5
LOC100653149	FER1L4
LOC100653329	FERMT2
LOC254896	FEZ1
LOC282997	FGFRL1
LOC283028	FHOD1
LOC283588	FKBP1B
LOC284385	FLI1
LOC284408	FLJ27352
LOC284440	FLJ33996
LOC284669	FLJ35024
LOC285141	FMNL3
LOC285147	FNDC3B
LOC286367	FOSL1
LOC286437	FOXD2
LOC286467	FOXM1
LOC387723	FRY
LOC389834	G2E3
LOC440934	GABPB1
LOC441204	GAP43
LOC441495	GARS
LOC550643	GAS2L3
LOC554206	GBX2
LOC642361	GCH1
LOC643783	GEN1
LOC644450	GFOD1
LOC645206	GFPT1
LOC645431	GFPT2
LOC646626	GGCT
LOC728034	GGNBP1
LOC729291	GINS1
LOC729444	GINS2
LOC730236	GINS4
LOC96610	GK
LOH12CR2	GK3P
LRRC56	GLI1
LRRN3	GLT25D1
LSAMP	GLYATL1
LYPD6	GMNN
MACROD2	GNB3
MAFB	GNG2
MAFIP	GNL1
MAGEC2	GOLGA2P5
MAGI2	GPR160
MAGI2-AS3	GPR19
MAML3	GPRIN1
MAOB	GPX3
MAP1B	GRAMD1C
MAP6	GRB10
MARK4	GRRP1
MATN2	GSG2
MBTD1	GTSE1
MCTP1	GXYLT1
MED12	H1FX
MEGF8	HAPLN3
MFAP4	HAUS7
MFSD6	HAUS8
MGC16121	HELLS
MGC23284	HERC5
MGC3771	HES4
MIER1	HEY1
MIR100HG	HEYL
MIRLET7BHG	HIST1H1B
MMP23B	HIST1H2AA
MON2	HIST1H2AG
MSC	HIST1H2AI
MST1	HIST1H2AL
MT1G	HIST1H2AM
MTHFS	HIST1H2BB
MTRNR2L10	HIST1H2BF
MTRNR2L3	HIST1H2BJ
MTRNR2L7	HIST1H3B
MTRNR2L8	HIST1H3D
MTRNR2L9	HIST1H3F
MTUS2	HIST1H3G
MUC20	HIST1H3H
MVP	HIST1H4B
MXD1	HIST1H4C
MXD4	HIST1H4D
MYBPC3	HIST1H4F
MYL5	HIST1H4H
MYLIP	HIST1H4I
MYLK3	HIST1H4J
MYO15B	HIST1H4K
MYO16	HIST1H4L
MYZAP	HIST2H2AC
N4BP2	HIST2H3A
NALCN	HIST2H3D
NBLA00301	HIST2H4B
ND2	HIST3H2BB
NDRG1	HJURP
NDUFC2	HLA-DPB1
NELL1	HMGB2
NEURL	HMGB3
NHLH2	HMMR
NIPSNAP3B	HMOX1
NLGN4X	HN1
NLGN4Y	HOMER2
NOXA1	HS6ST2
NPEPL1	HSPA2
NR0B2	ICAM4
NRBP2	IFI44
NTN4	IGF2-AS
OCA2	IKZF1
ODF3L2	IL17RD
OGDHL	IL1RAP
OPA3	IL27RA
PABPC5	IL4R
PACS2	IL7
PAR5	IMPA2
PARM1	IMPDH1
PAR-SN	INCENP
PART1	INF2
PARVA	INPP5A
PAX1	INPP5F
PC	IQCC
PCDH17	IQCD
PCDH8	IQCE
PCDH9	IQGAP1
PCDHA4	IQGAP3
PCDHB10	IQSEC2
PCDHB11	IRF3
PCDHB12	IRX3
PCDHB14	ISLR
PCDHB2	ISLR2
PCDHB4	ISYNA1
PCDHB9	ITGA5
PCNXL2	ITGA9
PCOLCE2	ITPK1
PCP4	ITPKA
PDCD4	ITPRIPL1
PDE2A	JAKMIP1
PEX11G	JDP2
PGAM2	KCNC1
PICK1	KCNC3
PLA2G1B	KCNG1
PLA2G6	KCNMB4
PLCD4	KDELC2
PLCL1	KDELR3
PLD1	KIAA0101
PLEKHB1	KIAA1244
PLEKHG5	KIAA1432
PLIN4	KIAA1715
PLK1S1	KIF11
PNPLA7	KIF14
PNRC1	KIF15
PPARGC1A	KIF17
PPM1H	KIF18A
PRAMEF5	KIF20A
PRMT6	KIF20B
PROX1	KIF22
PSCA	KIF23
PTGDS	KIF24
PTGER4	KIF2C
PTPRD	KIF4A
PYGO1	KIF5C
PYROXD2	KIFC1
Q16594	KIR3DL1
Q8WY88	KLHL13
RAB27B	KLHL5
RAB30	KNTC1
RABEP2	KPNA2
RABGAP1L	KRT32
RALGAPA1	L1CAM
RAP2B	LAG3
RAPGEF4	LAMA1
RAPGEF6	LAMP3
RBM47	LASP1
RFPL1-AS1	LATS2
RFX5	LCN15
RG9MTD2	LDLR
RHBDL3	LEAP2
RHOB	LGALS1
RIMS2	LINC00263
RIN3	LINGO1
RN5-8S1	LMCD1
RNASET2	LMNB1
RNF213	LMO7
RNU12	LOC100127983
RORC	LOC100128191
RPL22	LOC100128851
RPS20	LOC100129268
RPS29	LOC100130171
RPS6KA5	LOC100130921
RSPH1	LOC100132163
S100A4	LOC100133669
SAMD11	LOC100287437
SCARNA12	LOC100288637
SCARNA17	LOC100289092
SCARNA2	LOC100499467
SCN3B	LOC100505666
SCUBE1	LOC100505725
SDSL	LOC100505933
SEMA3B	LOC100506119
SEMA5A	LOC100506379
SEMA6A	LOC100506714
SENP6	LOC100506802
SEPT8	LOC100507002
SEPW1	LOC100507009
SERINC5	LOC100507312
SGK1	LOC100507316
SGK3	LOC100507331
SGPP2	LOC100507392
SH3YL1	LOC100507563
SLC1A7	LOC100507588
SLC31A1	LOC100507673
SLC35D2	LOC100652854
SLC35F3	LOC100652935
SLC37A1	LOC1720
SLC38A2	LOC283788
SLC44A3	LOC340508
SLC6A2	LOC344967
SLC7A2	LOC375295
SLC8A3	LOC389634
SLC9B1	LOC399815
SLITRK6	LOC401022
SMTNL2	LOC401127
SNAP91	LOC442028
SNORA12	LOC541471
SNORA27	LOC606724
SNORA28	LOC645195
SNORA54	LOC645954
SNORD10	LOC728715
SNORD107	LOC81691
SNORD108	LOC84989
SNORD116-12	LOC91450
SNORD116-19	LOXL1
SNORD116-26	LRR1
SNORD116-27	LRRC49
SNORD116-4	LRRC8E
SNORD116-6	LSM11
SNORD15A	LTBP1
SNORD16	LUM
SNORD3B-1	MAD2L1
SNORD54	MAD2L2
SNORD56B	MAN1C1
SNORD64	MAP1A
SNORD71	MAP3K1
SOCS2	MAP3K6
SOX2	MAPK1
SOX4	MARCH11
SPINK5	MARCH3
SPIRE2	MARS
SPOCK1	MASTL
SPRY3	MB21D2
SPRYD4	MCM10
SRD5A3	MCM2
SRGAP1	MCM3
SRPK3	MCM4
SRSF8	MCM5
SSTR2	MCM6
ST6GAL2	MCM7
ST8SIA2	MDC1
STAT1	MDFI
STAT2	MDFIC
STBD1	MEIS3
STS	MELK
SYN2	MERTK
SYNE2	METTL7B
SYT1	MFI2-AS1
TAB3	MFSD2A
TACC2	MGAT4A
TCEAL1	MGC16703
TEKT5	MIAT
THADA	MICA
THRA	MICB
TM6SF2	MIS18BP1
TMCC3	MKI67
TMEM130	MLF1IP
TMEM134	MMS22L
TMEM164	MND1
TMEM198	MOXD1
TMEM35	MPP1
TMEM53	MPP2
TMTC1	MPP6
TOM1L2	MRAP2
TOX	MSH5
TOX3	MSH6
TP53I3	MTHFD1L
TP53INP2	MTHFD2
TPK1	MTMR11
TRAPPC6A	MTMR9LP
TRIM63	MVK
TSGA10	MXD3
TSHZ2	MYB
TSPAN31	MYBL1
TST	MYBL2
TTC28-AS1	MYCL1
TUG1	MYH10
TXLNB	MYLK
TXNDC15	NAA50
UFSP1	NACAD
USE1	NACC2
USH1C	NASP
UTRN	NAT2
VAMP8	NAV1
VAPB	NAV2
VIPR2	NCAPD2
VMAC	NCAPD3
VSIG10	NCAPG
VWA5B2	NCAPG2
XKR6	NCAPH
XLOC_000624	NCAPH2
XLOC_000643	NDC80
XLOC_000939	NDE1
XLOC_001099	NEIL3
XLOC_001228	NEK2
XLOC_001364	NES
XLOC_001398	NET1
XLOC_001748	NFKBIB
XLOC_001958	NHS
XLOC_002452	NID1
XLOC_002675	NKD2
XLOC_002736	NMB
XLOC_003181	NMRAL1
XLOC_003433	NMU
XLOC_003870	NOTCH3
XLOC_003937	NPAS2
XLOC_003993	NQO2
XLOC_004195	NR3C1
XLOC_004457	NRARP
XLOC_004874	NRGN
XLOC_005126	NRIP3
XLOC_005143	NRM
XLOC_005331	NRP2
XLOC_005587	NT5E
XLOC_006043	NTN1
XLOC_006069	NUF2
XLOC_006336	NUP155
XLOC_006705	NUP210
XLOC_007231	NUP62CL
XLOC_007377	NUSAP1
XLOC_008982	ODAM
XLOC_009723	OGFRL1
XLOC_009911	OIP5
XLOC_009920	ORC1
XLOC_011117	OSBPL10
XLOC_011183	P4HA2
XLOC_011609	PACSIN1
XLOC_011618	PACSIN3
XLOC_011837	PAG1
XLOC_011970	PAK1
XLOC_012530	PALM3
XLOC_012847	PALMD
XLOC_013547	PAQR4
XLOC_013583	PAQR5
XLOC_013728	PARP9
XLOC_l2_000643	PASK
XLOC_l2_001064	PAX6
XLOC_l2_001085	PBK
XLOC_l2_001089	PBX3
XLOC_l2_001592	PBX4
XLOC_l2_001597	PCDHAC2
XLOC_l2_001875	PCK2
XLOC_l2_004611	PCMT1
XLOC_l2_005503	PCNA
XLOC_l2_005553	PDE4A
XLOC_l2_007569	PDIA5
XLOC_l2_007656	PDLIM2
XLOC_l2_007783	PDLIM5
XLOC_l2_007834	PDS5A
XLOC_l2_008008	PEG3
XLOC_l2_008151	PFKFB2
XLOC_l2_010568	PFN2
XLOC_l2_011265	PHF15
XLOC_l2_011424	PHF19
XLOC_l2_011636	PHF2P1
XLOC_l2_015628	PHGDH
XLOC_l2_015700	PIF1
YBEY	PIR
YPEL2	PITPNM1
ZBED6	PKIB
ZBTB1	PKMYT1
ZBTB47	PKN3
ZDHHC21	PLAUR
ZG16B	PLCD3
ZMAT1	PLCXD1
ZMAT3	PLEKHA2
ZMAT4	PLEKHA4
ZMYND12	PLEKHA6
ZNF235	PLK1
ZNF264	PLK4
ZNF70	PLOD1
ZNF706	PML
ZNF778	PMM1
ZNF780A	PNMT
ZNF780B	POC1A
ZNF781	POLA2
ZNF81	POLD1
ZNF879	POLE
ZSWIM7	POLE2
	POLQ
	PPAP2C
	PPEF1
	PPFIA4
	PPFIBP2
	PPIL6
	PPM1E
	PPM1F
	PPP1R13L
	PPP1R18
	PRC1
	PRDM12
	PRIM1
	PRIM2
	PRIMA1
	PRINS
	PRKACB
	PRKCA
	PRKCD
	PROC
	PROCR
	PRR11
	PRSS12
	PRSS2
	PSAT1
	PSMC3IP
	PSRC1
	PTN
	PTPN18
	PTPRU
	PTRF
	PTTG1
	PTTG2
	PTTG3P
	PVRL1
	PVRL2
	Q3KR39
	Q7Z2X8
	RAB11FIP5
	RAB15
	RAB26
	RAB27A
	RAB3IL1
	RAB42
	RACGAP1
	RACGAP1P
	RAD51
	RAD51B
	RAD54B
	RAD54L
	RARG
	RASD2
	RASGRP2
	RASIP1
	RASL10B
	RASSF2
	RASSF7
	RBL1
	RCN3
	RDM1
	RDX
	RECQL4
	REEP4
	RELL1
	RET
	RFC2
	RFC3
	RFC4
	RFC5
	RFFL
	RFX2
	RGNEF
	RHBDF1
	RHEBL1
	RHOF
	RMI2
	RNASEH2A
	RND2
	RNF157
	ROR1
	RPL13P5
	RPRD1A
	RPS6KA1
	RPS6KL1
	RRAS
	RRM1
	RRM2
	RTKN2
	RTN4R
	RTTN
	RUSC1
	S100A10
	S100A11
	S100A3
	SAMD9L
	SAMHD1
	SAP25
	SARS
	SCN5A
	SEC24D
	SEC61A2
	SEMA5B
	SEPT6
	SEPT7P2
	SETD8
	SFXN3
	SGK494
	SGMS2
	SGOL1
	SGOL2
	SH2B3
	SH2D3C
	SH3BP1
	SH3GL3
	SH3RF1
	SH3TC1
	SHB
	SHC1
	SHC3
	SHCBP1
	SHISA3
	SHMT1
	SHOX2
	SIGLEC16
	SIPA1
	SIRPA
	SKA1
	SKA2
	SKA3
	SKP2
	SLBP
	SLC16A3
	SLC16A5
	SLC19A3
	SLC1A3
	SLC1A5
	SLC2A1
	SLC30A3
	SLC3A2
	SLC45A3
	SLC4A11
	SLC4A8
	SLC6A15
	SLC7A11
	SLC7A5
	SLCO3A1
	SLCO4A1
	SMC2
	SMC4
	SMPD3
	SNAR-G1
	SNORD1A
	SNRNP48
	SNX25
	SOCS3
	SPA17
	SPAG5
	SPATA13
	SPATA6
	SPC24
	SPC25
	SPDEF
	SPEF1
	SPINK2
	SPINK4
	SPRED1
	SPRED2
	SRGAP2
	SRGAP2P1
	SRGAP2P2
	SRRM3
	SSBP4
	SSH2
	STAC2
	STARD5
	STEAP1
	STEAP1B
	STIL
	STIM2
	STK32C
	STRA6
	STXBP5
	SUN2
	SUV39H1
	SV2A
	SVIL
	SYNPO2
	SYT9
	TACC1
	TACC3
	TAGLN2
	TAGLN3
	TBC1D1
	TBCD
	TBXA2R
	TCF15
	TCF7
	TCOF1
	TEAD4
	TEKT2
	TEX15
	TEX19
	TFEB
	TGFB1
	TJP2
	TK1
	TLR3
	TMC6
	TMEM100
	TMEM107
	TMEM108
	TMEM121
	TMEM151B
	TMEM158
	TMEM159
	TMEM194A
	TMEM237
	TMEM48
	TMEM52
	TMEM54
	TMEM63C
	TMEM67
	TMPO
	TMSB15A
	TNFAIP2
	TNFSF9
	TNS3
	TOP2A
	TOX2
	TPPP3
	TPX2
	TRAF2
	TRAF3IP2
	TRDMT1
	TREX1
	TRIB2
	TRIB3
	TRIM3
	TRIM46
	TRIM47
	TRIM7
	TRIP10
	TRIP13
	TRNP1
	TROAP
	TRPM4
	TRPV2
	TTC7A
	TTK
	TUBA1A
	TUBA1B
	TUBA3C
	TUBA4A
	TUBB
	TUBB2A
	TUBB2B
	TUBB3
	TUBB4B
	TUBB6
	TUBB8
	TUBG1
	TWF2
	TXNRD1
	TYMS
	UBE2C
	UBE2S
	UBE2T
	UHRF1
	ULBP1
	UNC5B
	UNC5C
	UPP1
	VAMP1
	VASH2
	VAT1
	VAT1L
	VLDLR
	VTRNA1-2
	VWA1
	WDHD1
	WDR34
	WDR44
	WDR54
	WDR62
	WDR67
	WDR76
	WDR86
	WEE1
	WHSC1
	WT1
	XLOC_001868
	XLOC_002408
	XLOC_002473
	XLOC_002921
	XLOC_004928
	XLOC_005730
	XLOC_006702
	XLOC_008465
	XLOC_008583
	XLOC_008855
	XLOC_009199
	XLOC_010556
	XLOC_010591
	XLOC_011331
	XLOC_011766
	XLOC_012991
	XLOC_013986
	XLOC_014397
	XLOC_l2_003293
	XLOC_l2_004553
	XLOC_l2_004866
	XLOC_l2_008203
	XLOC_l2_008321
	XLOC_l2_009623
	XLOC_l2_012741
	XLOC_l2_013425
	YARS
	YBX2
	ZCCHC8
	ZFYVE28
	ZNF367
	ZNF587
	ZNF608
	ZNF695
	ZNF788
	ZNFX1
	ZWILCH
	ZWINT

## Sheet: crizotinib_RAW
NB39nu crizotinib v.s. DMSO
ProbeID	GeneSymbol	Fold change
A_19_P00315647	LOC100507165	4.65566
A_19_P00315649	LOC100507165	3.83684
A_19_P00315693	TUG1	2.02338
A_19_P00315738	LOC100506342	-3.16159
A_19_P00316219	LOC100507376	2.12934
A_19_P00316333	LOC100506714	-2.23755
A_19_P00316375	XLOC_006702	-3.28395
A_19_P00316625	MAGI2-AS3	2.1193
A_19_P00316709	MAGI2-AS3	2.19943
A_19_P00317447	XLOC_002736	2.80323
A_19_P00317507	MAGI2-AS3	2.04901
A_19_P00317508	LOC441204	2.99813
A_19_P00317519		2.95367
A_19_P00317773	IPW	2.5435
A_19_P00317775	IPW	2.17334
A_19_P00318091	LOC441204	2.37321
A_19_P00318172		-2.58747
A_19_P00318323	LINC00340	8.84546
A_19_P00318409	NEAT1	2.12454
A_19_P00318694	LOC441204	3.17362
A_19_P00319007	LOC401320	3.02077
A_19_P00319177	LOC401320	-2.31012
A_19_P00319181	LOC441204	2.55245
A_19_P00319201	CCDC149	2.65367
A_19_P00319534	PAR5	2.62737
A_19_P00319630	LOC100506965	4.77857
A_19_P00319646	LOC100499467	-2.37836
A_19_P00319779	LOC100506948	2.65423
A_19_P00319981	LOC100506119	-2.06796
A_19_P00319990	LOC100506948	2.61139
A_19_P00320119	TUG1	2.09844
A_19_P00320120	TUG1	2.248
A_19_P00320155	IPW	2.10228
A_19_P00320242	LOC100506948	2.20994
A_19_P00320619	ZNF876P	-2.06048
A_19_P00321291	IPW	2.07153
A_19_P00321306	RNF213	2.02487
A_19_P00321588	C14orf132	2.37139
A_19_P00321670	XLOC_005730	-2.43849
A_19_P00321809	LOC401320	2.11815
A_19_P00321911	IPW	2.09268
A_19_P00322002	FLJ43663	-2.03297
A_19_P00322184	LOC100506119	-2.0135
A_19_P00322426	LOC441204	3.01616
A_19_P00322645	LOC283588	2.4998
A_19_P00322686	LOC441204	3.5571
A_19_P00322762	Q3KR39	-2.34101
A_19_P00322886	XLOC_011184	2.26221
A_19_P00322887	XLOC_011184	2.51132
A_19_P00322900	MIAT	-2.53694
A_19_P00322929	XLOC_003870	3.06927
A_19_P00322930	LOC100507376	2.58101
A_19_P00322998	LOC441204	2.45932
A_19_P00324814	Q8WY88	2.02587
A_19_P00800061		3.99712
A_19_P00800206	LOC400958	2.61512
A_19_P00800681	LOC100506965	4.71797
A_19_P00801088	LOC100289026	3.51591
A_19_P00801597	LOC441204	2.71125
A_19_P00801945	LOC441204	2.97387
A_19_P00802201		-3.67527
A_19_P00802390	XLOC_007231	2.24575
A_19_P00803019	LOC100506965	4.2172
A_19_P00803685	ANKRD33B	-2.08536
A_19_P00803771	IPW	2.44102
A_19_P00804093	CCDC149	2.14601
A_19_P00804417	LOC100507376	2.37998
A_19_P00805047	NASP	-2.05984
A_19_P00805954	XLOC_005143	2.78387
A_19_P00806490	TET1	-2.15325
A_19_P00806947	PCNA	-2.04276
A_19_P00808208	CDCA7L	-2.48529
A_19_P00808883	Q7Z2X8	-3.53538
A_19_P00809119	LINC00340	2.41455
A_19_P00809886	Q16594	2.81564
A_19_P00810009	LOC100506948	2.52412
A_19_P00810205		-3.5848
A_19_P00811178	MGC16121	2.87184
A_19_P00811284	NASP	-2.46572
A_19_P00811533	FLJ32224	2.72956
A_19_P00812033		2.20811
A_19_P00812502	LOC441204	2.51268
A_19_P00812924	LOC100507165	6.09959
A_19_P00813085	XLOC_011183	3.83941
A_19_P00813593	LOC375295	-2.35286
A_21_P0000002	ACBD7	-4.16934
A_21_P0000015	PARP9	-2.42869
A_21_P0000017	RPS20	2.21883
A_21_P0000036	RDM1	-3.2069
A_21_P0000037	ZSCAN12	2.3764
A_21_P0000044	STEAP1B	-3.12563
A_21_P0000063	MDFIC	-2.31251
A_21_P0000075	SAP25	-2.42826
A_21_P0000089	ZFYVE28	-2.66796
A_21_P0000092	ZBED6	2.34117
A_21_P0000103	MTRNR2L3	2.9497
A_21_P0000107	MTRNR2L7	2.86191
A_21_P0000108	MTRNR2L8	2.40839
A_21_P0000109	MTRNR2L9	2.35781
A_21_P0000110	MTRNR2L10	2.46076
A_21_P0000119	C7orf10	2.54609
A_21_P0000126	LOC100507588	-4.84498
A_21_P0000129	DCLK1	-4.611
A_21_P0000172	CSPG5	-2.81355
A_21_P0000177	LOC100287177	2.23705
A_21_P0000186	LOC284385	2.20164
A_21_P0000197	HIST1H2AG	-2.8832
A_21_P0000205	C2orf48	-2.17463
A_21_P0000214	SNORD42A	2.76814
A_21_P0000222	SNORD46	2.97456
A_21_P0000226	SNORD56B	2.09369
A_21_P0000229	SNORD108	2.39324
A_21_P0000230	SNORD107	3.42308
A_21_P0000231	SNORD64	2.32714
A_21_P0000232	SNORD109B	2.10466
A_21_P0000238	SNORD12C	2.53322
A_21_P0000242	SNORD54	2.17721
A_21_P0000244	SNORD16	2.67068
A_21_P0000258	SNORD26	2.10644
A_21_P0000262	SNORA27	3.7941
A_21_P0000278	SNORD10	2.27768
A_21_P0000298	SNORD8	2.02911
A_21_P0000300	SNORA48	2.69778
A_21_P0000306	SNORA2A	2.8836
A_21_P0000307	SNORA2B	2.31683
A_21_P0000308	SNORA9	2.04865
A_21_P0000310	SNORA12	4.06688
A_21_P0000322	SNORA34	2.62979
A_21_P0000329	SNORA42	2.00808
A_21_P0000336	SNORA54	2.76225
A_21_P0000356	SCARNA11	2.1587
A_21_P0000361	SNORA79	2.08255
A_21_P0000375	SNORD19	-2.14414
A_21_P0000382	SNORD71	6.90348
A_21_P0000444	SNORD116-4	2.82643
A_21_P0000445	SNORD116-6	2.82827
A_21_P0000448	SNORD116-12	4.10515
A_21_P0000450	SNORD116-26	3.31881
A_21_P0000451	SNORD116-27	3.87442
A_21_P0000463	SNORD105B	2.22299
A_21_P0000491	SNAR-G1	-2.61784
A_21_P0000496	SNORD1A	-2.20896
A_21_P0000501	SNORD97	2.03393
A_21_P0000504	RNU6ATAC	4.88877
A_21_P0000510	GOLGA2P5	-2.11214
A_21_P0000514	VTRNA1-2	-3.83798
A_21_P0000525	LOC285847	2.05072
A_21_P0000558	LOC100302650	2.10225
A_21_P0000563	SNORA80B	2.16124
A_21_P0000578	LOC100132163	-2.2652
A_21_P0000623	LINC00421	2.29499
A_21_P0000629	SARS	-3.06872
A_21_P0000641	LOC387723	2.16547
A_21_P0000642	LOC387723	2.15256
A_21_P0000660	LOC100499489	2.24598
A_21_P0000676	FLJ21408	2.98879
A_21_P0000684	LOC100506548	2.0646
A_21_P0000703	ZNF695	-3.84074
A_21_P0000711	LOC100506462	2.52212
A_21_P0000732	LOC100507567	2.02271
A_21_P0000739	LOC100288637	-3.54065
A_21_P0000750	MFI2-AS1	-2.38706
A_21_P0000766	MAFIP	2.07498
A_21_P0000778	LOC100507331	-2.06568
A_21_P0000833	LOC100507392	-4.88717
A_21_P0000877	LOC100506433	2.66137
A_21_P0000901	ENTPD3-AS1	2.65304
A_21_P0000924	XLOC_000643	2.5308
A_21_P0000925	XLOC_000643	2.43506
A_21_P0001031	XLOC_000471	2.16946
A_21_P0001077	XLOC_000624	2.06907
A_21_P0001092	XLOC_000682	-2.13844
A_21_P0001153	LOC100131564	3.25323
A_21_P0001198	XLOC_001099	2.16755
A_21_P0001231	XLOC_001228	4.86972
A_21_P0001332	XLOC_000281	-3.39216
A_21_P0001333	XLOC_000281	-2.87479
A_21_P0001545	LOC100505821	2.61727
A_21_P0001546	XLOC_000915	-2.85765
A_21_P0001549	LOC100131564	3.46886
A_21_P0001550	LOC100131564	2.87394
A_21_P0001556	XLOC_000939	3.31036
A_21_P0001634	XLOC_001228	6.15078
A_21_P0001708	XLOC_000495	2.20342
A_21_P0001892	XLOC_001605	4.90958
A_21_P0001971	XLOC_001868	-2.34702
A_21_P0002020	XLOC_001995	2.16293
A_21_P0002045	XLOC_002075	-2.03717
A_21_P0002123	XLOC_002408	-2.40739
A_21_P0002185	XLOC_001398	2.33867
A_21_P0002186	DNAJC27-AS1	3.08002
A_21_P0002314	XLOC_001748	2.13123
A_21_P0002386	XLOC_001958	2.23114
A_21_P0002435	XLOC_002080	-2.06948
A_21_P0002532	XLOC_002452	2.14073
A_21_P0002574	XLOC_001364	2.64427
A_21_P0002580	DNAJC27-AS1	3.66637
A_21_P0002643	XLOC_001958	2.14099
A_21_P0002644	XLOC_001958	2.22478
A_21_P0002658	LOC100288911	2.92687
A_21_P0002691	XLOC_002473	-11.6108
A_21_P0002714	BSN-AS2	-4.34935
A_21_P0002805	XLOC_002921	-3.12479
A_21_P0002840	XLOC_003053	-2.44003
A_21_P0002963	XLOC_002675	3.70036
A_21_P0003216	XLOC_002573	2.00165
A_21_P0003289	XLOC_003181	3.38981
A_21_P0003316	XLOC_003433	2.23299
A_21_P0003360	XLOC_003528	-2.62328
A_21_P0003445	LOC100507150	3.25384
A_21_P0003488	XLOC_004032	-2.22809
A_21_P0003588	STIM2	-2.52702
A_21_P0003741	XLOC_003937	2.07972
A_21_P0003748	XLOC_003993	2.05976
A_21_P0003911	XLOC_004195	3.47756
A_21_P0004156	XLOC_004928	-2.75178
A_21_P0004255	PART1	2.5743
A_21_P0004274	LOC100505894	2.69929
A_21_P0004275	XLOC_004457	2.71571
A_21_P0004331	XLOC_004631	2.09894
A_21_P0004561	XLOC_004874	2.08212
A_21_P0004591	C6orf124	-2.22082
A_21_P0004592	XLOC_005126	3.12374
A_21_P0004593	XLOC_005126	2.90147
A_21_P0004621	XLOC_005938	2.11712
A_21_P0004657	XLOC_005331	2.07748
A_21_P0004718	NQO2	-3.7638
A_21_P0004750	XLOC_005737	2.0083
A_21_P0004817	XLOC_005126	2.74369
A_21_P0004993	XLOC_005587	2.11181
A_21_P0005078	XLOC_005900	2.06019
A_21_P0005167	XLOC_005737	2.43662
A_21_P0005228	XLOC_006069	2.73801
A_21_P0005300	XLOC_006422	2.10949
A_21_P0005324	XLOC_006561	2.29629
A_21_P0005553	XLOC_006043	4.67252
A_21_P0005555	XLOC_006043	4.22254
A_21_P0005594	XLOC_006336	2.09569
A_21_P0005653	XLOC_006705	2.39136
A_21_P0005917	LOC100507316	-2.08077
A_21_P0006078	XLOC_007710	-2.0109
A_21_P0006149	XLOC_007377	2.12478
A_21_P0006557	XLOC_007942	2.16197
A_21_P0006563	XLOC_008001	2.07512
A_21_P0006673	XLOC_008465	-4.06304
A_21_P0006902	LINC00263	-2.92949
A_21_P0007004	XLOC_008855	-3.12642
A_21_P0007029	XLOC_008982	2.6233
A_21_P0007073	XLOC_008583	-4.82156
A_21_P0007233	XLOC_009199	-2.16775
A_21_P0007505	XLOC_009920	2.89565
A_21_P0007530	XLOC_009681	2.3214
A_21_P0007544	XLOC_009723	2.15144
A_21_P0007545	XLOC_009723	2.19127
A_21_P0007547	XLOC_009723	2.17014
A_21_P0007554	XLOC_009738	2.50336
A_21_P0007557	XLOC_009748	2.69502
A_21_P0007814	XLOC_010275	-2.23717
A_21_P0007854	XLOC_009911	2.68583
A_21_P0007894	VSIG10	2.06194
A_21_P0007959	XLOC_010477	-2.18064
A_21_P0008156	XLOC_010591	-2.13351
A_21_P0008202	DNAJC3-AS1	-2.56264
A_21_P0008248	XLOC_010556	-2.15298
A_21_P0008484	XLOC_011117	2.19254
A_21_P0008540	XLOC_011064	-2.14351
A_21_P0008622	IVD	2.39957
A_21_P0008623	XLOC_011223	-2.03564
A_21_P0008663	XLOC_011331	-2.22185
A_21_P0008717	XLOC_011414	-2.07496
A_21_P0008801	XLOC_011609	3.0673
A_21_P0008829	XLOC_011286	-2.38354
A_21_P0008920	XLOC_011686	-2.19322
A_21_P0008961	XLOC_011766	-2.43607
A_21_P0009091	XLOC_011618	2.23666
A_21_P0009119	XLOC_011837	2.88963
A_21_P0009126	XLOC_011970	3.51014
A_21_P0009265	LOC100507002	-2.64694
A_21_P0009338	XLOC_012530	2.76684
A_21_P0009481	RAB27B	4.7018
A_21_P0009558	XLOC_012847	4.04276
A_21_P0009690	XLOC_012991	-2.051
A_21_P0009813	XLOC_013583	2.78568
A_21_P0009962	XLOC_013547	3.65292
A_21_P0009963	XLOC_013547	3.01113
A_21_P0010084	LOC100270804	2.11254
A_21_P0010093	XLOC_013547	2.29913
A_21_P0010118	XLOC_013728	2.0124
A_21_P0010265	XLOC_013986	-2.28196
A_21_P0010336	XLOC_014388	-2.52807
A_21_P0010386	LOC100271722	-3.26267
A_21_P0010448	XLOC_014397	-3.60073
A_21_P0010452	LOC100271722	-2.46647
A_21_P0010453	LOC100271722	-2.48725
A_21_P0010470	XLOC_014288	-2.30886
A_21_P0010481	XLOC_014404	-3.28155
A_21_P0010482	LOC100271722	-2.41187
A_21_P0010491	LOC100507312	-2.81732
A_21_P0010519	MST1	2.73237
A_21_P0010552	ANKRD20A2	2.15112
A_21_P0010579	XLOC_l2_000643	2.05704
A_21_P0010626	PSAT1	-3.00511
A_21_P0010642	XLOC_l2_001064	4.30832
A_21_P0010646	XLOC_l2_001085	2.43588
A_21_P0010693	MST1	3.07573
A_21_P0010767	XLOC_l2_001064	2.95516
A_21_P0010769	ANKRD20A8P	4.74108
A_21_P0010772	XLOC_l2_001089	2.10233
A_21_P0010812	LOC645954	-8.55288
A_21_P0010830	XLOC_l2_001597	2.18169
A_21_P0010859	XLOC_l2_001875	2.01716
A_21_P0010921	XLOC_l2_001592	2.11804
A_21_P0010940	SLC9B1	3.16374
A_21_P0011024	NEAT1	2.3226
A_21_P0011084	XLOC_l2_003293	-3.46551
A_21_P0011085	XLOC_l2_003293	-3.16893
A_21_P0011086	XLOC_l2_003293	-2.97772
A_21_P0011087	LOC728715	-3.37741
A_21_P0011089	XLOC_l2_003293	-2.53715
A_21_P0011090	XLOC_l2_003293	-3.42092
A_21_P0011116	FEM1A	2.76057
A_21_P0011210	PHF2P1	-2.69024
A_21_P0011285	XLOC_l2_004553	-2.03708
A_21_P0011311	XLOC_l2_004611	2.14859
A_21_P0011363	XLOC_l2_004866	-3.69738
A_21_P0011391	CHEK2	-2.15575
A_21_P0011408	FAM7A3	-3.21921
A_21_P0011470	HERC2	2.17213
A_21_P0011474	CHEK2	-2.25368
A_21_P0011476	CHEK2	-2.30347
A_21_P0011478	LOC728034	2.07389
A_21_P0011483	XLOC_l2_005503	2.52146
A_21_P0011488	XLOC_l2_005553	2.09566
A_21_P0011598	XLOC_l2_006152	-2.03057
A_21_P0011688	ZNF726	-2.06223
A_21_P0011854	XLOC_l2_007569	2.18339
A_21_P0011867	XLOC_l2_007656	2.30239
A_21_P0011875	LOC440934	4.12097
A_21_P0011876	XLOC_l2_007783	4.16018
A_21_P0011877	LOC100507800	4.1097
A_21_P0011893	XLOC_l2_007834	2.06388
A_21_P0011895	XLOC_l2_007834	2.12673
A_21_P0011933	LOC442028	-2.06779
A_21_P0011934	LOC100506123	2.11199
A_21_P0011939	XLOC_l2_008151	3.04327
A_21_P0011950	XLOC_l2_008203	-3.7438
A_21_P0011975	XLOC_l2_008321	-3.6164
A_21_P0012065	XLOC_l2_008008	2.22909
A_21_P0012078	LOC541471	-3.76549
A_21_P0012079	LOC541471	-2.90968
A_21_P0012280	VWF	-2.7583
A_21_P0012318	XLOC_l2_009320	-2.03157
A_21_P0012366	XLOC_l2_009623	-2.29768
A_21_P0012372	LOC645206	2.32047
A_21_P0012390	XLOC_l2_009882	2.13965
A_21_P0012491	LOC645206	2.09777
A_21_P0012569	XLOC_l2_010568	2.13178
A_21_P0012597	XLOC_l2_010724	2.3784
A_21_P0012676	GK3P	-2.17024
A_21_P0012708	XLOC_l2_011424	2.28267
A_21_P0012794	XLOC_l2_011265	2.43666
A_21_P0012833	XLOC_l2_011636	3.47324
A_21_P0012928	XLOC_l2_012210	2.23584
A_21_P0012985	XLOC_l2_012023	2.58142
A_21_P0013039	XLOC_l2_012741	-3.53798
A_21_P0013202	XLOC_l2_013425	-2.46928
A_21_P0013299	SEPT7P2	-2.25929
A_21_P0013439	XLOC_l2_013873	2.51419
A_21_P0013470	FAM66D	2.38791
A_21_P0013490	XLOC_l2_014217	2.04304
A_21_P0013574	MTHFD1L	-2.46774
A_21_P0013618	FLJ35024	-3.22132
A_21_P0013638	KGFLP1	2.46487
A_21_P0013767	LOC550643	2.14651
A_21_P0013792	XLOC_l2_015628	2.03706
A_21_P0013832	LOC286467	2.15163
A_21_P0013860	XLOC_l2_015700	2.38714
A_21_P0013866	FTX	3.05625
A_21_P0013870	LINC00087	2.08638
A_21_P0013911	LOC730236	2.94088
A_21_P0013919	LOC100132439	-2.1033
A_21_P0013922	LOC100287437	-2.44628
A_21_P0014003	LOC100652766	2.08811
A_21_P0014024	LOC100652784	2.19896
A_21_P0014048	LOC100653193	2.29529
A_21_P0014071	LOC100132909	3.86298
A_21_P0014077	LOC100505666	-3.82855
A_21_P0014078	LOC100129268	-2.21072
A_21_P0014083	AGAP1-IT1	-2.26856
A_21_P0014120	LOC100507291	2.5069
A_21_P0014166	LOC100506379	-2.42059
A_21_P0014170	LOC100506885	2.02441
A_21_P0014172	LOC100507025	7.26579
A_21_P0014173	LOC100507241	2.48473
A_21_P0014183	LOC100505921	2.37903
A_21_P0014194	LOC100507673	-3.78124
A_21_P0014200	LOC100127891	3.27827
A_21_P0014219	LOC100507204	2.15437
A_21_P0014222	LOC100505501	2.38152
A_21_P0014235	LOC100507009	-7.01778
A_21_P0014247	LOC100507309	4.39208
A_21_P0014256	STK32C	-2.77434
A_21_P0014321	LOC100289092	-2.83296
A_21_P0014324	LOC100507110	3.14473
A_21_P0014350	LOC100506295	3.24945
A_21_P0014351	LOC100506325	2.59759
A_21_P0014399	LOC100505725	-2.60125
A_21_P0014410	LOC100507459	2.11547
A_21_P0014428	LOC100506662	4.81022
A_21_P0014535	LOC100506718	-2.83299
A_21_P0014572	LOC100506125	2.20244
A_21_P0014635	LOC100506354	3.0338
A_21_P0014652	LOC100507411	2.47166
A_21_P0014726	LOC100507563	-2.85486
A_21_P0014744	LOC100287049	2.84125
A_21_P0014785	LOC100652935	-2.35966
A_21_P0014825	LOC100652854	-2.5554
A_21_P0014847	LOC100506802	-2.33614
A_21_P0014860	LOC100652739	2.21942
A_21_P0014861	LOC100652952	-2.08039
A_21_P0014888	LOC100652787	2.23414
A_21_P0014920	LOC100653329	2.71593
A_21_P0014928	LOC100653149	2.74994
A_23_P100127	CASC5	-3.18367
A_23_P100632	HN1	-2.13648
A_23_P100642	PNMT	-4.41787
A_23_P101013	TMC6	-13.4565
A_23_P101476	ZNF442	-2.0905
A_23_P101516	KCNC3	-2.08096
A_23_P102000	CXCR4	-4.23294
A_23_P102037	COQ10B	2.21655
A_23_P102109	TUBA4A	-6.06698
A_23_P102202	MSH6	-2.13069
A_23_P102462	FBLN7	-2.12294
A_23_P102607	CHD6	2.19748
A_23_P102950	RSPH1	5.30284
A_23_P103371	ADC	-2.55657
A_23_P103486	CYP2J2	2.56291
A_23_P103511	C1orf226	2.82948
A_23_P103601	MAN1C1	-2.77974
A_23_P103672	NES	-6.47034
A_23_P103703	HSPB7	2.53107
A_23_P10385	DTL	-2.18112
A_23_P104073	S100A3	-2.88005
A_23_P104651	CDCA5	-2.40253
A_23_P104705	SLC29A2	-2.24996
A_23_P104876	SPA17	-3.7502
A_23_P105251	GLI1	-6.05054
A_23_P105545	VAMP1	-2.1724
A_23_P105592	MVK	-2.54277
A_23_P105957	ACTN1	-2.24791
A_23_P105963	AK7	-2.30187
A_23_P106103	AKAP5	2.11999
A_23_P106194	FOS	2.09132
A_23_P106661	CMTM1	-2.08168
A_23_P106761	CORO1A	-6.8929
A_23_P107322	CORO6	-3.08972
A_23_P107421	TK1	-3.17003
A_23_P107612	RAB27B	5.45959
A_23_P108294	PPAP2C	-2.4434
A_23_P108376	THADA	2.44244
A_23_P109184	INSM1	3.14774
A_23_P109322	PCP4	5.41272
A_23_P109452	CHEK2	-2.21151
A_23_P109881	ITIH4	2.24641
A_23_P110196	HERC5	-2.34013
A_23_P110212	ACSL1	-2.15576
A_23_P110430	MSX1	-2.07207
A_23_P110531	FST	4.08209
A_23_P110802	CENPH	-3.42899
A_23_P110879	TRAF3IP2	-2.64397
A_23_P111054	HIST1H2BB	-2.20415
A_23_P111194	SPDEF	-3.03912
A_23_P111361	PPIL6	-2.07384
A_23_P112296	DBH	5.06214
A_23_P112774	PTP4A3	2.09026
A_23_P113111	AR	2.853
A_23_P113283	ZMAT3	3.92399
A_23_P113825	NACC2	-2.19234
A_23_P114185	TSPAN7	2.24185
A_23_P114839	FHL3	-2.09957
A_23_P114983	TRIM63	2.88947
A_23_P115064	CRABP2	-35.5889
A_23_P115261	AGT	4.54943
A_23_P115375	HIST2H3D	-3.20237
A_23_P115482	UBE2T	-2.57852
A_23_P115492	VASH2	-2.62367
A_23_P115636	TRDMT1	-2.23321
A_23_P115872	CEP55	-4.27969
A_23_P116037	TM7SF2	2.22434
A_23_P116264	NRGN	-6.22725
A_23_P116280	WT1	-2.35701
A_23_P116387	INCENP	-2.521
A_23_P116430	USH1C	3.58868
A_23_P11685	PLA2G4A	-2.07249
A_23_P116942	LAG3	-2.35612
A_23_P117363	SERPINA6	-2.20932
A_23_P117582	JDP2	-4.33086
A_23_P117852	KIAA0101	-3.37708
A_23_P118174	PLK1	-4.60455
A_23_P118203	ZG16B	3.41502
A_23_P118246	GINS2	-2.5559
A_23_P118300	FAHD1	2.05167
A_23_P11862	C1orf112	-2.44774
A_23_P118722	ASGR1	-3.79138
A_23_P118815	BIRC5	-2.97999
A_23_P118834	TOP2A	-3.78912
A_23_P119095	PPP1R13L	-2.03592
A_23_P119254	ASF1B	-2.69894
A_23_P119337	ATF5	-2.01
A_23_P119353	RASIP1	-3.14992
A_23_P119362	EMP3	-3.07092
A_23_P119562	CFD	-2.97983
A_23_P120316	MTHFD2	-2.09048
A_23_P120594	ACSS1	-2.02331
A_23_P120883	HMOX1	-2.10169
A_23_P121250	EIF4A2	2.44759
A_23_P121265	TWF2	-2.02524
A_23_P121374	SEMA5B	-2.56443
A_23_P121441	NLGN4Y	2.29202
A_23_P121637	PRSS12	-7.16076
A_23_P122197	CCNB1	-3.27479
A_23_P122662	GFOD1	-5.18271
A_23_P122863	GRB10	-2.72614
A_23_P123308	TEX15	-2.77331
A_23_P12336	PRMT6	2.14194
A_23_P12363	ROR1	-5.77022
A_23_P123732	C9orf103	2.96095
A_23_P124417	BUB1	-3.76426
A_23_P124733	COQ2	-2.86179
A_23_P124927	RGS14	-2.5891
A_23_P125265	KPNA2	-2.59337
A_23_P125423	C1R	-3.28146
A_23_P125505	PPEF1	-4.19779
A_23_P125680	FAM70A	2.34874
A_23_P125772	SRPK3	4.78643
A_23_P126120	CENPL	-2.16673
A_23_P126212	CLSPN	-2.36213
A_23_P126593	S100A11	-2.36455
A_23_P127186	TACC2	2.49655
A_23_P127385	MYBPC3	8.20791
A_23_P127460	SIPA1	-3.36674
A_23_P128147	TUBA1B	-2.30286
A_23_P12816	HELLS	-2.04244
A_23_P128215	SOCS2	2.32654
A_23_P128375	C12orf34	-2.82654
A_23_P128598	TUBA3C	-2.02877
A_23_P128728	ARG2	-4.68461
A_23_P128817	PCK2	-6.93917
A_23_P129014	EFCAB11	-2.29388
A_23_P129064	GATM	2.06045
A_23_P129075	WDR76	-3.84718
A_23_P129133	OCA2	3.54081
A_23_P129188	CALML4	-3.65722
A_23_P129556	IL4R	-2.04423
A_23_P130182	AURKB	-4.24932
A_23_P130974	KIAA1683	2.23789
A_23_P131449	C2orf81	-2.00346
A_23_P131866	AURKA	-3.94595
A_23_P1320	MYOZ1	2.60208
A_23_P132175	RTN4R	-3.11518
A_23_P132237	C22orf31	10.9071
A_23_P132277	MCM5	-2.28279
A_23_P132718	SEMA3B	3.33396
A_23_P132910	RBM47	2.67611
A_23_P132915	FAM114A1	-2.28625
A_23_P133123	MND1	-3.08311
A_23_P133236	PCDHB14	2.00079
A_23_P133293	MCTP1	3.16465
A_23_P133438	FAM105A	-2.48166
A_23_P133474	GPX3	-2.38693
A_23_P13382	LSP1	-2.20634
A_23_P133956	KIFC1	-2.83512
A_23_P134085	CNKSR3	3.83536
A_23_P134426	GPNMB	2.36174
A_23_P134454	CAV1	2.98901
A_23_P134835	CSGALNACT1	2.34859
A_23_P134935	DUSP4	-2.22211
A_23_P135061	CORO2A	-3.8004
A_23_P135248	CCL27	-3.62797
A_23_P136573	ST3GAL5	-2.28259
A_23_P136817	KNTC1	-2.73589
A_23_P137035	PIR	-2.68696
A_23_P137157	RENBP	2.39419
A_23_P137173	TMSB15A	-3.01419
A_23_P137856	MUC1	-2.25587
A_23_P137984	S100A10	-5.07247
A_23_P138507	CDK1	-3.38241
A_23_P138541	AKR1C3	3.27333
A_23_P1387	ARHGAP19	-2.78235
A_23_P138717	RGS10	-2.08508
A_23_P138881	ACTN3	-2.20758
A_23_P139547	TUBA1A	-2.56853
A_23_P139654	KLRC1	4.64441
A_23_P139704	DUSP6	-2.05036
A_23_P139919	CHST11	-2.17948
A_23_P140146	IFI27L2	2.74629
A_23_P141180	TOM1L2	2.8091
A_23_P141447	RDM1	-3.85728
A_23_P141680	BCAS3	2.61956
A_23_P141965	HAUS8	-2.49766
A_23_P142403	TM6SF2	2.44312
A_23_P142606	CRYGC	-6.29336
A_23_P142631	FKBP1B	-2.9608
A_23_P142878	ATOH8	-2.86797
A_23_P143190	MYBL2	-4.1474
A_23_P143247	TSHZ2	3.64088
A_23_P143692	SH3BP1	-4.65435
A_23_P143817	MYLK	-6.3902
A_23_P143994	FANCD2	-2.9423
A_23_P144005	C3orf32	2.54594
A_23_P144054	PRKCD	-3.60631
A_23_P144684	ANKRD32	-2.39233
A_23_P144807	SEPT8	2.70003
A_23_P144916	GFPT2	-3.76606
A_23_P144959	VCAN	-2.30167
A_23_P145289	GNL1	-2.002
A_23_P145529	PKIB	-4.05946
A_23_P145606	CHRM2	2.83304
A_23_P145711	C7orf10	2.03896
A_23_P145863	S100A11	-2.19347
A_23_P145874	SAMD9L	-7.30185
A_23_P145957	TPK1	2.58058
A_23_P145978	VIPR2	3.12442
A_23_P146444	CORO2A	-3.7478
A_23_P147245	OSBPL10	-6.08332
A_23_P147495	BCORL1	-2.05448
A_23_P147711	NPR1	2.07195
A_23_P147786	RIMS2	5.63666
A_23_P147805	UPP1	-2.71303
A_23_P148047	PTGER4	14.8454
A_23_P148121	EHBP1L1	-4.27583
A_23_P148194	ADI1	2.20882
A_23_P148475	KIF4A	-3.55447
A_23_P148584	DOCK11	-3.48683
A_23_P148807	CDC7	-2.17708
A_23_P149200	CDC20	-3.71373
A_23_P149427	CAPN9	3.76906
A_23_P149545	HIST2H2BE	3.99118
A_23_P149626	PLEKHG5	3.62533
A_23_P14975	C16orf48	-2.25475
A_23_P14986	HSD11B2	2.50025
A_23_P149975	FAM107B	3.04013
A_23_P150053	ACTA2	2.20432
A_23_P150350	C11orf1	2.32101
A_23_P150935	TROAP	-3.6786
A_23_P151046	KLRC1	10.8931
A_23_P151150	FOXM1	-3.54212
A_23_P151529	C14orf132	2.38028
A_23_P151820	RIN3	2.00115
A_23_P1519	PITPNM1	-2.68145
A_23_P152235	IRX3	-2.82202
A_23_P152768	TUBG1	-2.10964
A_23_P153529	TRPM4	-2.60529
A_23_P153867	CERS4	2.24943
A_23_P153897	GNG7	3.33851
A_23_P154065	TUBA4A	-4.78996
A_23_P15450	TMEM100	-3.13472
A_23_P154566	TOX2	-3.95156
A_23_P154605	SULF2	2.12502
A_23_P154688	SLC4A11	-2.2885
A_23_P154740	PLK1S1	2.10035
A_23_P155688	SPINK2	-2.80205
A_23_P155711	NEIL3	-2.87207
A_23_P155765	HMGB2	-2.15027
A_23_P155969	PLK4	-2.94538
A_23_P155989	CENPK	-2.67208
A_23_P156310	SKP2	-2.03571
A_23_P156880	ENPP1	3.3765
A_23_P157109	ADCYAP1R1	2.15766
A_23_P157299	AEBP1	-2.60338
A_23_P157795	CTNNAL1	-2.38812
A_23_P157926	LINGO2	3.04001
A_23_P158096	COL27A1	-5.63136
A_23_P15844	BRIP1	-2.00884
A_23_P158596	AGTRAP	-2.00316
A_23_P158725	SLC16A3	-6.76246
A_23_P158880	STARD5	-3.20846
A_23_P159125	SLC16A5	-5.42469
A_23_P159382	SEC24D	-3.32798
A_23_P159952	BEX1	2.24007
A_23_P159974	KLHL13	-2.19297
A_23_P160226	HEATR8	3.75073
A_23_P160537	C1orf135	-2.39084
A_23_P160546	FAM63A	2.28762
A_23_P160559	ECM1	-3.43517
A_23_P160567	ZMYND12	3.16163
A_23_P160800	NR0B2	8.5347
A_23_P161297	OGDHL	3.01823
A_23_P161522	TMEM134	2.05852
A_23_P161615	POLA2	-2.46616
A_23_P161624	FOSL1	-2.26456
A_23_P161769	FXYD2	2.79946
A_23_P162449	SRGAP1	2.82834
A_23_P162719	DIAPH3	-2.9476
A_23_P163099	POLE2	-2.58638
A_23_P163143	ACYP1	-2.62291
A_23_P163227	CKMT1A	2.3907
A_23_P163380	MTHFS	2.33094
A_23_P163455	MAP1A	-2.56895
A_23_P163458	EHD4	-2.13016
A_23_P163467	C15orf52	3.11037
A_23_P163481	BUB1B	-2.89293
A_23_P163567	SMPD3	-3.16107
A_23_P163682	RHBDF1	-2.11034
A_23_P164057	MFAP4	4.64274
A_23_P164089	RFFL	-3.09531
A_23_P164179	TOB1	2.32495
A_23_P164253	PPY2	2.14785
A_23_P16469	PLAUR	-5.33204
A_23_P164826	RNASEH2A	-2.0561
A_23_P16523	GDF15	2.24443
A_23_P165937	DSN1	-2.15435
A_23_P166087	RASSF2	-4.022
A_23_P166459	LGALS1	-2.7532
A_23_P167005	GPR160	-3.17102
A_23_P167040	PDIA5	-2.89518
A_23_P16722	DOCK10	2.27023
A_23_P167389	ARAP3	-4.54827
A_23_P167401	PCDHB11	2.08622
A_23_P167509	CYFIP2	2.39827
A_23_P167599	FAM134B	2.96982
A_23_P167920	DLL1	3.21669
A_23_P167983	HIST1H2AC	9.36866
A_23_P168357	CPA1	2.53314
A_23_P169039	SNAI2	2.13568
A_23_P169460	FRMPD1	3.11864
A_23_P169978	ZNF608	-2.15322
A_23_P17103	TSGA10	3.26785
A_23_P171359	WDR44	-2.53393
A_23_P17192	RAPGEF4	3.84839
A_23_P17345	MAFB	3.97546
A_23_P17695	SLC37A1	4.36097
A_23_P1782	CD82	2.73698
A_23_P18196	RFC4	-2.13063
A_23_P18447	PPARGC1A	2.12842
A_23_P18579	PTTG2	-4.03651
A_23_P18641	SNX25	-2.87178
A_23_P18649	FAT4	4.11565
A_23_P18798	PCDHB9	3.21508
A_23_P19030	ARSI	-8.56211
A_23_P19291	TUBB2A	-4.5509
A_23_P19348	CUL7	2.16387
A_23_P19455	MDC1	-2.00804
A_23_P19673	SGK1	2.12649
A_23_P19712	GMNN	-2.01838
A_23_P200203	ECHDC2	3.26942
A_23_P200260	PCNXL2	3.56791
A_23_P200310	DEPDC1	-3.22051
A_23_P200325	RABGAP1L	2.03126
A_23_P200829	SRGAP2	-3.08463
A_23_P20107	GSTK1	2.09437
A_23_P201459	IFI6	3.02331
A_23_P20196	ARPC1B	-3.45061
A_23_P202138	SFXN3	-2.11917
A_23_P202245	RET	-14.8773
A_23_P202448	CXCL12	3.63019
A_23_P202881	FEZ1	-2.58529
A_23_P203023	RDX	-3.34973
A_23_P203391	ASRGL1	-2.5077
A_23_P203439	KCNC1	-2.46668
A_23_P203957	TMTC1	2.35037
A_23_P204630	NTN4	3.25654
A_23_P204751	ACCN2	-2.50536
A_23_P20494	NDRG1	5.28616
A_23_P204998	FARP1	-2.51766
A_23_P205200	DHRS12	2.75509
A_23_P205789	GABPB1	-2.21252
A_23_P205959	ALDH1A3	-3.48494
A_23_P206059	PRC1	-2.70687
A_23_P206661	NQO1	-2.10086
A_23_P20697	ADAMTSL2	4.68812
A_23_P207058	SOCS3	-3.74245
A_23_P207336	PPY	2.29503
A_23_P207400	BRCA1	-2.80554
A_23_P207632	ATP2A3	-5.23986
A_23_P207742	THRA	2.31083
A_23_P207911	TRPV2	-3.0058
A_23_P20823	WDR34	-3.05248
A_23_P208293	PVRL2	-2.78063
A_23_P208325	ZNF235	2.09092
A_23_P208880	UHRF1	-2.52075
A_23_P210015	PTPN18	-3.43236
A_23_P210224	DPYSL5	-4.73544
A_23_P210581	KCNG1	-2.86456
A_23_P21063	SCN5A	-3.85322
A_23_P210690	TRIB3	-2.8198
A_23_P210708	SIRPA	-2.44934
A_23_P211167	C21orf2	2.03451
A_23_P211493	TMPRSS6	2.19495
A_23_P211504	KDELR3	-2.79475
A_23_P211598	PMM1	-2.20639
A_23_P212050	BCHE	3.48312
A_23_P212159	NUP210	-2.12488
A_23_P212284	POC1A	-2.68906
A_23_P212792	CEP135	-2.12183
A_23_P212844	TACC3	-3.76076
A_23_P21376	MAGI2	2.3496
A_23_P214080	EGR1	36.0917
A_23_P214459	PRPH2	-2.0372
A_23_P214487	HIST1H4C	-2.03437
A_23_P214907	MTHFD1L	-2.3622
A_23_P21495	FCGBP	3.82986
A_23_P214969	CITED2	2.74863
A_23_P215419	ICA1	3.01799
A_23_P215479	CLIP2	-2.04757
A_23_P215517	KLHL7	-2.16373
A_23_P21560	FAM49A	-5.89848
A_23_P215787	HBP1	2.05361
A_23_P215913	CLU	4.47835
A_23_P216108	ANK1	2.81251
A_23_P216225	EGR3	4.29373
A_23_P216679	CDC14B	-2.01328
A_23_P217178	MAGEC1	2.04182
A_23_P218058	KLRC4	5.44907
A_23_P218079	SLC38A2	2.16179
A_23_P218131	INF2	-3.45439
A_23_P218331	CYB561	-2.69459
A_23_P218463	SERTAD1	2.73366
A_23_P218597	NPAS2	-6.96614
A_23_P218827	POLQ	-2.86157
A_23_P218942	PCDHAC2	-2.61827
A_23_P22352	FRMD4A	-2.12245
A_23_P22614	SEPT6	-2.20679
A_23_P23074	IFI44	-6.49515
A_23_P2317	DDN	-3.20146
A_23_P23206	MAD2L2	-2.26543
A_23_P23303	EXO1	-3.22845
A_23_P23380	ELOVL1	-2.04631
A_23_P23611	AMY1C	3.54809
A_23_P23669	PALMD	-12.1491
A_23_P23728	SV2A	-2.31704
A_23_P24157	PYROXD2	2.50273
A_23_P24555	PHLDB1	2.23154
A_23_P24586	ACCS	2.39635
A_23_P24774	ABCC8	2.13929
A_23_P24987	TSPAN31	2.79598
A_23_P250102	CAND2	-2.09684
A_23_P25019	PRIM1	-3.13058
A_23_P250231	ANKRD7	2.36089
A_23_P250385	HIST1H1B	-3.18392
A_23_P25069		-3.52516
A_23_P251043	SYNDIG1	2.00855
A_23_P251151	NELL1	12.2015
A_23_P251377	C3orf37	-2.10839
A_23_P251421	CDCA7	-2.24676
A_23_P252052	FILIP1L	2.33299
A_23_P252193	ITGA9	-2.18933
A_23_P252306	ID1	2.25516
A_23_P252740	DSCC1	-2.6307
A_23_P25293	NCAPD2	-3.31474
A_23_P253012	GRAMD1C	-2.71711
A_23_P25305	ASCL1	2.30749
A_23_P253301	PFN2	-2.14174
A_23_P253446	GAP43	-4.15545
A_23_P253524	CENPE	-3.59309
A_23_P253752	FAM54A	-3.0959
A_23_P254079	STBD1	2.47942
A_23_P254212	RPA4	2.00508
A_23_P254271	TUBB6	-2.85049
A_23_P254353	NOXA1	2.72376
A_23_P254688	TMEM108	-2.46648
A_23_P254733	MLF1IP	-2.67998
A_23_P254816	TCF15	-3.1201
A_23_P255376	CCDC109B	-3.27137
A_23_P255672	ABLIM2	2.01301
A_23_P256084	ARSE	3.00989
A_23_P25626	BORA	-2.88841
A_23_P256948	MSC	2.30931
A_23_P256956	KIF20A	-3.75197
A_23_P257003	PCSK5	-2.7965
A_23_P25706	CLMN	-2.70038
A_23_P257503	HERC1	2.80987
A_23_P257743	SHB	-3.96174
A_23_P257895	MAPK1	-3.62321
A_23_P258018	MYL5	4.36877
A_23_P258088	PACSIN1	-8.31211
A_23_P25873	WDHD1	-3.1719
A_23_P259292	C1QTNF5	-2.5568
A_23_P259506	C5orf32	-2.10228
A_23_P259586	TTK	-4.18826
A_23_P259692	PSAT1	-2.66258
A_23_P26386	TPPP3	-2.45863
A_23_P26557	C16orf59	-2.36979
A_23_P26649	NMRAL1	-2.52022
A_23_P26928		-2.28758
A_23_P27306	COLEC12	2.3435
A_23_P27606	IL27RA	-5.78347
A_23_P27724	SEPW1	2.17638
A_23_P27983	APLP1	-2.82819
A_23_P28434	VAMP8	4.72116
A_23_P28507	MGAT4A	-2.31566
A_23_P28733	RBL1	-2.55707
A_23_P28772	DBNDD2	-2.1562
A_23_P28886	PCNA	-2.10303
A_23_P28953	DNMT3B	-2.55217
A_23_P29248	TST	2.29621
A_23_P29723	SGOL1	-4.86737
A_23_P29773	LAMP3	-5.01989
A_23_P29922	TLR3	-4.29983
A_23_P300056	CDC42	-2.7885
A_23_P301247	HIST2H2AC	-2.18855
A_23_P301521	KIAA1462	3.13389
A_23_P301855	LSAMP	5.43701
A_23_P301925	COX1	2.47577
A_23_P302568	SLC30A3	-3.85263
A_23_P302654	CEP72	-2.6106
A_23_P30315	TRIM7	-16.3682
A_23_P303548		-2.68109
A_23_P30363	P4HA2	-5.61291
A_23_P304897	BDKRB2	-4.04675
A_23_P305033	TAB3	2.06607
A_23_P305140	C10orf32	2.4478
A_23_P305723	MIER1	2.10619
A_23_P305759	ABHD3	-2.42072
A_23_P306215	FAM84A	2.49733
A_23_P306479	LOC100009676	2.72407
A_23_P30799	HIST1H3F	-3.38271
A_23_P30805	HIST1H4J	-2.7848
A_23_P30813	HIST1H4K	-2.58644
A_23_P30884	CLIC1	-2.62024
A_23_P309381	HIST2H2AA4	2.1242
A_23_P309779	N4BP2	2.24935
A_23_P310274	PRSS2	-2.02284
A_23_P31064	MOXD1	-3.68559
A_23_P31073	MYB	-3.37971
A_23_P311010	SPRY3	4.10053
A_23_P31116	ACOT13	2.01815
A_23_P312150	EDN2	4.32704
A_23_P312863	TUBB4B	-2.71008
A_23_P31376	LRRN3	2.97735
A_23_P314712	CABYR	-2.6134
A_23_P316612	GLIS1	4.75832
A_23_P316850	ODF3L2	2.55591
A_23_P31798	NAT2	-2.66565
A_23_P318420	CTTNBP2NL	2.04997
A_23_P31921	ASS1	-22.5434
A_23_P32029	SLC35D2	2.67244
A_23_P320862	C9orf43	2.0205
A_23_P321466	PEX11G	2.8524
A_23_P321511	MARCH3	-3.37341
A_23_P321913	DEF6	-2.14862
A_23_P32233	KLF4	-2.45541
A_23_P323685	HIST1H4H	-2.12417
A_23_P323751	FAM83D	-3.07954
A_23_P325040	TMPO	-2.27031
A_23_P325562	SLC1A7	3.57756
A_23_P325924	FAM59B	-3.11342
A_23_P326204	SGMS2	-3.24597
A_23_P326760	MYRIP	-2.04459
A_23_P326893	CCDC151	-2.35037
A_23_P32707	ESPL1	-3.99295
A_23_P327140	RNF213	2.30685
A_23_P327156	LOC645431	2.04675
A_23_P329768	GREB1	2.22976
A_23_P3312	ISLR	-3.0632
A_23_P331700	SRRM3	-2.88354
A_23_P332789	CHRNB4	-2.49929
A_23_P333138	MON2	2.3542
A_23_P333705	NEK3	-2.14524
A_23_P334218	WDR67	-2.2964
A_23_P334664	PML	-2.02702
A_23_P334845	ARHGAP19	-2.41084
A_23_P336198	GLCCI1	2.52453
A_23_P336554	IL1RAP	-2.98187
A_23_P336796	GXYLT1	-2.00452
A_23_P337642	ATP2B3	2.98184
A_23_P337689	WT1-AS	-2.1426
A_23_P338325	ELK3	-2.19246
A_23_P338505	C19orf40	-2.84352
A_23_P33914	NUP62CL	-2.40485
A_23_P339818	ARRDC4	2.24565
A_23_P345692	IL17D	2.60434
A_23_P345707	C15orf42	-2.65999
A_23_P346982	DTWD2	3.09668
A_23_P34788	KIF2C	-4.58167
A_23_P348121	FOSL2	2.26433
A_23_P348159		3.33741
A_23_P348749	AKD1	2.07002
A_23_P349966	TMEM130	4.24558
A_23_P351275	UPP1	-3.29932
A_23_P351757	PLCD3	-2.8104
A_23_P351837	KLHL35	2.78739
A_23_P35219	NEK2	-4.48255
A_23_P352266	BCL2	3.15905
A_23_P35349	SVIL	-2.5929
A_23_P353717	RMI2	-3.35275
A_23_P35456	SH3PXD2A	-2.02436
A_23_P354734	PCDHGA8	2.17772
A_23_P355439	HIST1H2AA	-2.55471
A_23_P355776	LINC00266-1	2.10429
A_23_P356494	SPINK5	2.21242
A_23_P356646	MAFIP	2.1275
A_23_P356684	ANLN	-3.06808
A_23_P35684	INPP5F	-2.56987
A_23_P357185	CHDH	-2.1007
A_23_P357207	MRAP2	-5.71802
A_23_P35871	E2F8	-3.32518
A_23_P35912	CASP4	-3.47843
A_23_P359540	HIST1H4F	-3.18396
A_23_P360754	ADAMTS4	-5.58143
A_23_P360964	DACT3	-3.63199
A_23_P361419	DEPDC1B	-3.03986
A_23_P361773	CCND3	-2.35273
A_23_P363174	HIST1H2AL	-4.10741
A_23_P364107	MIS18BP1	-2.39158
A_23_P364613	HOGA1	3.71388
A_23_P36562	ITGA5	-3.58137
A_23_P365738	ARC	2.99188
A_23_P36611	APAF1	-2.39553
A_23_P366230	LATS1	3.47761
A_23_P367899	EPOR	-3.14884
A_23_P36795	SYT1	2.95182
A_23_P368195	LSM11	-2.54822
A_23_P368681	GIMAP2	-2.3855
A_23_P368996	LRRC56	4.15877
A_23_P36985	PCDH8	2.05202
A_23_P369899	TMEM158	-2.92268
A_23_P369994	DCLK1	-3.29897
A_23_P370097	TMEM237	-2.30517
A_23_P370544	ANKAR	3.04348
A_23_P370666	GLYATL1	-3.16381
A_23_P370989	MCM4	-2.30366
A_23_P371410	PRKACB	-3.55988
A_23_P372860	HIST1H2AC	-3.09891
A_23_P37375	RPS6KA5	2.02664
A_23_P375	CDCA8	-3.06102
A_23_P375165	TEX19	-7.35161
A_23_P37778	FHOD1	-4.31044
A_23_P379200	FMNL3	-2.569
A_23_P379550	YARS	-2.11067
A_23_P379614	OIP5	-2.43992
A_23_P379649	BMF	2.28437
A_23_P381102	CCDC74B	-10.3956
A_23_P383009	IGFBP5	5.59015
A_23_P384044	CNIH3	5.40808
A_23_P384698		-2.20368
A_23_P385063	DNAJB6	2.02759
A_23_P385105	PLCD4	3.7693
A_23_P385861	CDCA2	-3.84307
A_23_P387000	XKR6	2.31169
A_23_P387471	MICB	-3.32996
A_23_P387552	RARG	-3.70922
A_23_P388146	ZNF587	-2.49673
A_23_P388433	C4orf3	2.41239
A_23_P388812	CKAP2L	-3.22986
A_23_P39076	RRAS	-4.9223
A_23_P391443	PPM1H	4.75267
A_23_P391506	IVNS1ABP	2.23367
A_23_P392126	C17orf108	4.21894
A_23_P392384	AIF1L	-2.73403
A_23_P393880	KIAA1244	-2.21581
A_23_P394064	PTRF	-2.29526
A_23_P394259	MPP2	-3.0039
A_23_P395374	HIST1H4D	-2.34966
A_23_P39605	SULT1C4	2.96364
A_23_P397341	PAQR4	-2.97054
A_23_P398637	RG9MTD2	2.15353
A_23_P398854	DOK7	4.3229
A_23_P400449	VAT1L	-2.0568
A_23_P400515	KIF17	-2.44496
A_23_P401	CENPF	-2.86852
A_23_P401055	SOX2	2.15741
A_23_P40108	COL9A3	-2.55886
A_23_P401106	PDE2A	4.6813
A_23_P401472	CHRM3	2.52239
A_23_P401904	PHF19	-2.78855
A_23_P403081	C5orf34	-2.92279
A_23_P404162	HDAC9	3.61478
A_23_P40453	CBR3	-5.24226
A_23_P404606	C5orf41	2.38851
A_23_P404730	ARHGAP33	-3.10497
A_23_P406131	TMEM159	-2.23659
A_23_P406227	MGC23284	3.22151
A_23_P40657	GCAT	2.10548
A_23_P407583	PEG3	-2.37586
A_23_P408094	MXD1	2.58526
A_23_P4082	CCT6B	2.54649
A_23_P408376	HSPA12A	-2.02065
A_23_P40847	CHST2	9.80814
A_23_P408473	HEATR7A	2.47125
A_23_P408955	E2F2	-3.1766
A_23_P409623	PPFIBP2	-2.86056
A_23_P411335	SGOL2	-3.50428
A_23_P411612	SPRYD4	2.52167
A_23_P41267	LOC401127	-2.03263
A_23_P413180	MDM1	-2.28144
A_23_P413585	FOXD2	-2.44852
A_23_P41390	SH3TC1	-2.68187
A_23_P413923	DMRTA1	3.57115
A_23_P41470	DDX60	-2.19584
A_23_P41476	SHISA3	-3.03417
A_23_P415006	RAB11FIP5	-3.32391
A_23_P415021	METTL7A	2.37607
A_23_P415611	SLC9B1	2.91182
A_23_P415633	SGK494	-2.49729
A_23_P416034	HAUS7	-2.32991
A_23_P416036	HAUS7	-2.15445
A_23_P416468	PIF1	-3.77521
A_23_P417415	ACOT11	2.0023
A_23_P418015	MAPRE2	-2.23223
A_23_P41804	NKD2	-2.21278
A_23_P41948	CCDC99	-2.3243
A_23_P419786	ZNF781	2.0709
A_23_P420326	FNDC5	2.74857
A_23_P420551	CIT	-2.91531
A_23_P420692	PPFIA4	-2.29038
A_23_P421011	KAZALD1	-2.19577
A_23_P421423	TNFAIP2	-3.7859
A_23_P421811	C20orf132	2.04869
A_23_P42198	HIST1H3G	-2.10144
A_23_P422115	C9orf116	-2.62506
A_23_P422212	SLC35F3	2.99361
A_23_P423457	SERINC5	2.39211
A_23_P425502	DONSON	-4.13803
A_23_P428129	CDKN1C	2.14715
A_23_P428248	TTC21A	-2.23144
A_23_P429491	C11orf82	-2.1064
A_23_P429581	TMEM67	-2.06553
A_23_P430658	HEYL	-2.87311
A_23_P431268	PLEKHA6	-5.47472
A_23_P431381	C14orf80	-2.15039
A_23_P43157	MYBL1	-2.14221
A_23_P431853	ND2	2.09786
A_23_P432448	MGC3771	3.31546
A_23_P433016	FBLN1	-2.66849
A_23_P43317	PRDM12	-5.47033
A_23_P433855	RGS4	2.98749
A_23_P43425	C9orf40	-2.52538
A_23_P434398	TXLNB	2.98487
A_23_P43476	VLDLR	-2.97187
A_23_P434890	CARD10	-8.93442
A_23_P434919	RAB42	-4.91377
A_23_P435636	DAND5	2.8446
A_23_P436048	LPAR3	-2.03575
A_23_P436281	HIST2H4B	-2.79576
A_23_P43810	LTBP1	-2.38361
A_23_P44684	ECT2	-2.86007
A_23_P44724	CSRP2	-5.91012
A_23_P45324	TMEM35	2.15484
A_23_P45799	ORC1	-3.54241
A_23_P45917	CKS1B	-2.68648
A_23_P45955	TEKT2	-5.90227
A_23_P46025	ETNK2	-5.10287
A_23_P46131	GRRP1	-2.0456
A_23_P46539	PSRC1	-3.33946
A_23_P46894	CHAT	-3.69083
A_23_P47116	RASSF7	-2.15018
A_23_P47168	FLRT1	3.74984
A_23_P47682	NRIP3	-2.29187
A_23_P47728	MAP6	2.47192
A_23_P48070	ING4	2.3439
A_23_P48198	GLT8D2	3.0571
A_23_P48481	RAD51B	-2.19755
A_23_P48669	CDKN3	-6.18554
A_23_P48740	DIO2	8.25152
A_23_P48771	C14orf159	2.35093
A_23_P48835	KIF23	-3.33505
A_23_P48988	SH3GL3	-2.02189
A_23_P49459	LOC81691	-2.71349
A_23_P49546	GRIN2C	2.01371
A_23_P49865	YBX2	-2.65413
A_23_P50096	TYMS	-2.18983
A_23_P50108	NDC80	-3.03925
A_23_P501831	C5orf4	2.4798
A_23_P502035	GALT	2.26767
A_23_P502350	RFX2	-3.52427
A_23_P50349	TRIP10	-2.81495
A_23_P50455	POLD1	-2.22042
A_23_P50990	CENPO	-2.39108
A_23_P51085	SPC25	-3.13765
A_23_P5131	ISYNA1	-2.27992
A_23_P52017	ASPM	-3.44426
A_23_P52336	UNC5B	-4.9123
A_23_P52727	NAV2	-35.8547
A_23_P53176	FOLR1	3.73132
A_23_P53345	ARNTL2	-2.57943
A_23_P53588	WNT5B	-2.41248
A_23_P5392	TP53I3	2.53883
A_23_P54055	AJUBA	-2.06946
A_23_P54622	KIF22	-3.24774
A_23_P54681	TOX3	11.743
A_23_P54758	GDE1	2.43229
A_23_P55998	SLC1A5	-3.12768
A_23_P57155	CHGB	3.29854
A_23_P57306	CHAF1B	-3.01742
A_23_P57379	CDC45	-2.30629
A_23_P57413	PPM1F	-2.00868
A_23_P57588	GTSE1	-3.04177
A_23_P57709	PCOLCE2	3.05805
A_23_P58002	TCTA	2.14424
A_23_P58082	CCDC80	-4.07688
A_23_P58228	ODAM	-2.34183
A_23_P58321	CCNA2	-4.47326
A_23_P58953	NQO2	-2.24722
A_23_P5903	SLCO4A1	-5.76272
A_23_P59138	POU5F1	2.21928
A_23_P59616	GTF2IRD2	3.70815
A_23_P60016	PTTG3P	-4.09235
A_23_P61050	MLKL	-2.25112
A_23_P61149	INPP5D	4.4089
A_23_P61180	PLCXD1	-2.4023
A_23_P61406	SHC3	-4.83786
A_23_P61524	CCDC71	2.14405
A_23_P62099	MAGEC2	2.44177
A_23_P62901	BTG2	4.10981
A_23_P62999	EXTL1	3.74911
A_23_P63789	ZWINT	-2.07125
A_23_P64058	RASGRP2	-4.20382
A_23_P64669	ZCCHC8	-2.34532
A_23_P64792	KCNMB4	-2.17625
A_23_P65041	RACGAP1P	-3.70745
A_23_P65307	SLITRK6	2.40008
A_23_P65757	CCNB2	-3.65632
A_23_P65918	ITPKA	-5.25989
A_23_P65983	CCDC102A	2.16542
A_23_P66481	RTN4RL1	4.47446
A_23_P66732	GSG2	-3.77333
A_23_P66881	RGS9	-2.05145
A_23_P67339	RCN3	-3.2221
A_23_P6771	LMCD1	-3.00079
A_23_P67771	BARD1	-2.17481
A_23_P68072	WDR54	-2.54237
A_23_P68610	TPX2	-3.42953
A_23_P69100	ARHGEF26	-2.5102
A_23_P69326	CADPS	3.5147
A_23_P69537	NMU	-4.27879
A_23_P69573	GUCY1A3	2.30946
A_23_P69617	UNC5C	-3.37153
A_23_P69941	FLJ11235	2.99517
A_23_P70007	HMMR	-3.56043
A_23_P70060	PPAP2A	2.26881
A_23_P70249	CDC25C	-4.01564
A_23_P70480	HIST1H4L	-2.50944
A_23_P70785	AIM1	-3.2196
A_23_P7101	SLBP	-2.06949
A_23_P71053	MPP6	-2.03637
A_23_P71328	MATN2	3.80161
A_23_P71379	PSCA	2.16696
A_23_P71821	PBX3	-2.61939
A_23_P71880	SPINK4	-10.2654
A_23_P72157	MFSD7	2.01261
A_23_P73023	TBC1D1	-2.41812
A_23_P73526	CITED1	-2.47586
A_23_P73702	MED12	2.03321
A_23_P73801	TCEAL1	3.16056
A_23_P7397	PCDHB10	3.11037
A_23_P73982	TMEM48	-2.17742
A_23_P74088	MMP23B	2.05244
A_23_P74115	RAD54L	-2.72201
A_23_P74162	IQCC	-2.82084
A_23_P74299	ADORA1	-3.1515
A_23_P74309	NOS1AP	2.07296
A_23_P74349	NUF2	-3.25251
A_23_P748	IRF6	7.4749
A_23_P75071	KIF20B	-3.49374
A_23_P75299	LHPP	2.33997
A_23_P75800	RAB3IL1	-2.68032
A_23_P75811	SLC3A2	-2.42869
A_23_P7582	TCF7	-7.2707
A_23_P76034	PVRL1	-2.76753
A_23_P76350	GNB3	-2.67692
A_23_P7636	PTTG1	-4.48628
A_23_P76364	CD9	-2.89618
A_23_P7679	NUP155	-2.21542
A_23_P77328	GCHFR	6.31395
A_23_P77493	TUBB3	-2.53347
A_23_P77731	CRYM	-8.27823
A_23_P7791	OGFRL1	-4.13798
A_23_P77993	C1QL1	-11.6251
A_23_P78018	ABCA5	2.8659
A_23_P78108	ALDOC	2.06193
A_23_P78543	AP1M2	-4.31372
A_23_P78664	DDX39A	-2.01644
A_23_P7873	MCM3	-2.41446
A_23_P78795	MEIS3	-2.21202
A_23_P79122	USE1	2.05812
A_23_P80032	E2F1	-2.28711
A_23_P80040	PROCR	-4.2704
A_23_P80048	FER1L4	-4.98622
A_23_P8055	NRM	-3.61198
A_23_P80817	TAGLN3	-2.10957
A_23_P80902	KIF15	-2.94858
A_23_P81262	PCDHB4	3.41157
A_23_P81912	TUBB	-2.36353
A_23_P82047	STXBP5	-3.54392
A_23_P82379	CACNA2D1	2.75447
A_23_P82588	C7orf55	2.26404
A_23_P82738	RAD54B	-2.71319
A_23_P83266	ENDOG	-2.22656
A_23_P83931	NET1	-2.29048
A_23_P83976	CEP112	-2.45601
A_23_P84047	PABPC5	2.31349
A_23_P84448	TUBA4A	-2.457
A_23_P84736	CTNNA2	2.73989
A_23_P85015	MAOB	2.04737
A_23_P85783	PHGDH	-2.31734
A_23_P86195	SLC44A3	5.59392
A_23_P87351	RRM1	-2.30888
A_23_P87560	BTG1	2.10392
A_23_P87769	C12orf48	-3.17394
A_23_P8801	CYP3A5	2.28542
A_23_P88099	MCF2L	2.15598
A_23_P88303	HSPA2	-5.22072
A_23_P88331	DLGAP5	-4.00402
A_23_P8834	EPHX2	2.62035
A_23_P88522	NMB	-2.20303
A_23_P88630	BLM	-2.23996
A_23_P88731	RAD51	-2.92269
A_23_P88740	CENPN	-2.76397
A_23_P8900	COX6C	2.00512
A_23_P89187	LASP1	-2.75605
A_23_P89509	SPAG5	-3.07756
A_23_P89601	KRT32	-2.00632
A_23_P8961	IL7	-2.75473
A_23_P89621	CBX4	-2.45798
A_23_P89941	CDKN2D	-4.93128
A_23_P90357	TBXA2R	-11.1317
A_23_P90359	NRTN	-2.7598
A_23_P90419	PBX4	-3.09672
A_23_P90612	MCM6	-2.30428
A_23_P91350	GPCPD1	2.28531
A_23_P92349	FGFRL1	-2.26579
A_23_P92441	MAD2L1	-2.42866
A_23_P9293	TJP2	-2.99117
A_23_P93258	HIST1H3B	-4.28343
A_23_P93690	MCM7	-2.6601
A_23_P93823	RFC2	-2.10057
A_23_P93938	NACAD	-2.17336
A_23_P94422	MELK	-3.76332
A_23_P94795	TEAD4	-3.26174
A_23_P94800	S100A4	2.52454
A_23_P95060	EPHB3	-3.35385
A_23_P95302	RFC5	-2.09413
A_23_P96041	TMEM164	2.24571
A_23_P96087	H1FX	-2.05773
A_23_P96209	REEP4	-2.63292
A_23_P96325	ERCC6L	-2.74796
A_23_P97700	TXNIP	3.81697
A_23_P97990	HTRA1	2.16393
A_23_P98898	CDK2	-2.04179
A_23_P98995	CALCOCO1	2.78418
A_23_P99063	LUM	-4.6072
A_23_P99452	BRCA2	-2.56744
A_23_P99604	G2E3	-2.61475
A_23_P99661	ARHGEF40	-3.62939
A_23_P99693	ZBTB1	3.46862
A_23_P99853	KIAA1370	2.22827
A_23_P99906	HOMER2	-3.41333
A_24_P100517	C9orf140	-4.23809
A_24_P100551	SH3RF1	-2.06293
A_24_P100613	LAMA1	-3.71072
A_24_P100761	BCAS3	2.17638
A_24_P10137	C13orf15	2.7364
A_24_P101800		-3.59923
A_24_P102880	NAV1	-3.67523
A_24_P104119	RHOF	-3.41557
A_24_P105191	HS6ST2	-2.17188
A_24_P107859	SPRED1	-2.12565
A_24_P108301	RTTN	-2.43448
A_24_P109554	CNTRL	-2.20617
A_24_P11100	ZMAT1	2.13884
A_24_P111912	FAM172A	2.54278
A_24_P112941	LINGO1	-4.67323
A_24_P113144	ATAD5	-2.15998
A_24_P11462	ADC	-2.222
A_24_P115967	DAGLA	-2.6932
A_24_P117029	LDLR	-2.01782
A_24_P119545	ITPKB	-2.27011
A_24_P12065	CCNG2	2.46335
A_24_P120934	GADD45G	3.26733
A_24_P122746	VWA1	-6.20989
A_24_P124370	PARVA	6.9428
A_24_P12626	CAV1	3.09008
A_24_P126628	TMEM194A	-2.25534
A_24_P12904	C9orf5	-2.08379
A_24_P130363	C18orf1	3.28665
A_24_P13041	RTKN2	-2.18724
A_24_P131236	SV2A	-2.86622
A_24_P131392	FAM82A1	2.28634
A_24_P131589	CD86	2.38471
A_24_P132624	NIPSNAP3B	2.03087
A_24_P133253	KITLG	5.52328
A_24_P133488	CDCA4	-2.34413
A_24_P140405	ADAMTS3	-3.23953
A_24_P142743	CNN2	-5.10046
A_24_P148796	MST1	2.77899
A_24_P152325		-2.45083
A_24_P152527	VAT1	-2.3387
A_24_P154948	GARS	-2.44164
A_24_P156267	SOX12	-2.08968
A_24_P156490	KCNMA1	4.26335
A_24_P156501	EBF1	-3.07757
A_24_P159635	LIMD2	-3.23128
A_24_P160413	MTMR9LP	-3.06869
A_24_P160466	GPRIN1	-2.26593
A_24_P160680	CCDC40	-2.38674
A_24_P166407	HIST1H4B	-2.20538
A_24_P166443	HLA-DPB1	-3.01704
A_24_P16730	KIAA1715	-2.23488
A_24_P167338	RAB30	2.39855
A_24_P167642	GCH1	-3.94587
A_24_P167654	SLC8A3	3.21008
A_24_P167683	ITPK1	-2.56359
A_24_P172990	AARS	-2.22444
A_24_P173754	C1orf21	-2.62085
A_24_P175909	MARS	-2.34229
A_24_P17719	KLHL5	-2.31968
A_24_P177279	CSDC2	-3.64268
A_24_P177585	GEN1	-2.12856
A_24_P178148		3.04821
A_24_P178444		-23.4046
A_24_P181672	B3GNTL1	2.13461
A_24_P182494	DUSP10	3.08568
A_24_P186065	DHFRL1	2.34012
A_24_P186216	PDS5A	-2.12509
A_24_P187056		2.34458
A_24_P18917	LMF1	2.5458
A_24_P191781	PARM1	14.8245
A_24_P193295	RAB15	-2.10019
A_24_P193592	CCNF	-3.83462
A_24_P201153	TJP2	-4.17695
A_24_P201739	SH2B3	-5.28278
A_24_P205364	SHMT1	-2.2945
A_24_P205589	ACOT7	-2.02743
A_24_P206604	PFKFB3	-2.03386
A_24_P207995	L1CAM	-3.966
A_24_P208345	SLC45A3	-7.45113
A_24_P20873	HIST1H4I	-2.4433
A_24_P210082	C11orf71	2.48156
A_24_P210675	NDE1	-2.21477
A_24_P211565	C1QTNF6	3.32165
A_24_P212811	ANKRD34A	-2.65634
A_24_P213478	SEMA6A	2.62148
A_24_P214231	STIL	-3.04386
A_24_P217834	HIST1H3D	-2.78279
A_24_P218979	CDCA3	-3.65659
A_24_P220485	OLFML2A	-2.34374
A_24_P221414	DYNC1I1	-2.63083
A_24_P221485		-3.00496
A_24_P224116	PLA2G1B	2.14276
A_24_P224727	CEBPA	2.48774
A_24_P225616	RRM2	-2.54296
A_24_P225970	SGOL1	-2.77719
A_24_P226278	PHF15	-2.42398
A_24_P226755	TOX	2.74131
A_24_P227091	KIF11	-3.18877
A_24_P227971	TP53TG3	2.16644
A_24_P228875	ARHGEF6	-3.26212
A_24_P230916	MIER1	2.21972
A_24_P233786	FAM129A	-3.8734
A_24_P233917	KIAA0494	2.07047
A_24_P23445	RNU12	11.9574
A_24_P234732	MXD4	2.05266
A_24_P235049	MTHFD1L	-2.64574
A_24_P235305	ZNF706	2.07625
A_24_P236091	ENO2	-2.59314
A_24_P236251	DLK1	-22.6135
A_24_P237778	MAN1C1	-4.71424
A_24_P238499	C18orf56	-2.13905
A_24_P242132	NRBP2	2.01594
A_24_P244442	BSCL2	-2.16327
A_24_P246351	FAM71E1	2.75597
A_24_P251962	PCDHB2	2.09289
A_24_P25234	MTL5	-2.27522
A_24_P254705	ZNF695	-2.77174
A_24_P255471	SYT9	-2.47038
A_24_P257579	EPB41L4A	3.46082
A_24_P258051	MASTL	-2.82326
A_24_P259154	MGC16703	-2.14832
A_24_P259922	LANCL1	2.08018
A_24_P262127	RRAD	3.78745
A_24_P262407	THRA	2.05386
A_24_P266285	IQCE	-2.1692
A_24_P267592	SAMHD1	-2.49258
A_24_P268993	LEAP2	-2.02888
A_24_P269779	CHST3	-3.31815
A_24_P270460	IFI27	2.996
A_24_P27229	CSAD	2.86767
A_24_P273143	LINC00152	-2.95061
A_24_P274270	STAT1	5.59727
A_24_P274615	ARRDC3	2.03606
A_24_P274795	CDCA7L	-2.16317
A_24_P276102	RBL1	-2.59346
A_24_P282237	PRIM2	-2.4225
A_24_P283320	PCMT1	-2.22165
A_24_P284353	TMEM107	-3.25031
A_24_P286114	SLC1A3	-3.414
A_24_P287941	PSMC3IP	-2.7078
A_24_P289471	RNASET2	2.15189
A_24_P2948	RUSC1	-3.00776
A_24_P29595	STXBP5	-3.44259
A_24_P296254	ARHGAP11A	-3.70793
A_24_P297539	UBE2C	-2.71564
A_24_P299318	FAM101B	-4.71739
A_24_P299911	PASK	-2.06002
A_24_P300777	ADAM8	3.18284
A_24_P303097	SNX25	-2.43827
A_24_P305933	TMCC3	2.04886
A_24_P306136	KIAA1432	-2.23958
A_24_P306443	LOC100233156	3.04485
A_24_P31275	ATP1B2	-3.31983
A_24_P313993	CAPS	2.59492
A_24_P314179	ETS2	2.26171
A_24_P314477	TUBB2B	-3.65867
A_24_P314571	SPC24	-2.8925
A_24_P316305	AQR	2.01072
A_24_P316430	NT5E	-4.0277
A_24_P319613	NEK2	-5.06026
A_24_P319923	MYLK	-7.94269
A_24_P321068	SLC31A1	2.02166
A_24_P322229	RASL10B	-5.2862
A_24_P322354	SKA1	-3.67728
A_24_P322474	PDE4A	-2.52877
A_24_P323598	ESCO2	-2.28895
A_24_P323941	C20orf106	-2.53834
A_24_P329487	FAM84B	-2.65598
A_24_P329795	C10orf10	3.13144
A_24_P331560	STS	2.69791
A_24_P33508	MARCH11	-4.96442
A_24_P335620	SLC7A5	-3.35766
A_24_P336276	SLCO3A1	-2.01274
A_24_P336848	ACYP2	2.47801
A_24_P337000	TTC7A	-2.58817
A_24_P339071	CDR2	-2.00934
A_24_P339416	ARSG	2.8818
A_24_P339858	C21orf90	2.19124
A_24_P340066	ELF4	-2.84619
A_24_P342829	SLC16A14	-4.37432
A_24_P343095	DHFR	-3.08085
A_24_P343621	ECHDC3	2.32219
A_24_P346431	TNS3	-2.43242
A_24_P346855	MKI67	-3.24423
A_24_P348203	LRRC8E	-3.41934
A_24_P349039	ARHGAP31	-2.21959
A_24_P354337	ARL6	-2.27077
A_24_P354689	SPOCK1	9.36369
A_24_P354715	NT5E	-5.49628
A_24_P355626	ABCG4	-2.23294
A_24_P355649	FLI1	-2.98401
A_24_P357100	RASD2	-2.23145
A_24_P357465	TP53INP2	3.19917
A_24_P360269	RNASET2	2.21997
A_24_P362540	ASAP2	-2.04784
A_24_P364236	NDUFC2	2.35635
A_24_P369898	MYO15B	3.04319
A_24_P372012	ICA1	2.68953
A_24_P37253	LYPD6	2.10436
A_24_P373174	RAB27A	-2.28321
A_24_P37409	DUSP2	2.57506
A_24_P374427	ZDHHC21	2.30468
A_24_P374516	TMSB4X	2.06402
A_24_P376129	DFNB31	-2.38285
A_24_P376422		-3.01505
A_24_P378402	ZNF597	2.16068
A_24_P379750	MXD1	2.15553
A_24_P379820	ITM2C	2.74547
A_24_P3804	C6orf26	-3.61251
A_24_P380679	C7orf53	2.27616
A_24_P381136	PACSIN3	-2.61284
A_24_P381604	ITM2B	2.46672
A_24_P383459	RNF157	-2.77011
A_24_P384029	LOC100130171	-2.07204
A_24_P390060	IQCD	-2.42244
A_24_P390928	TRAPPC6A	2.87333
A_24_P393372	PACS2	2.12805
A_24_P396650	RPS6KA1	-2.12839
A_24_P397107	CDC25A	-2.21209
A_24_P398691	ABHD13	2.16582
A_24_P399230	WFIKKN2	2.16051
A_24_P399888	CENPM	-2.41688
A_24_P399980	HEPH	2.08851
A_24_P402690	ITM2C	2.15007
A_24_P403561	LRP4	2.10389
A_24_P405960	PCDHB12	2.53241
A_24_P406334	STEAP1	-2.67992
A_24_P408047	PLEKHA4	-2.03581
A_24_P409800	KCTD16	10.7609
A_24_P410086	SSBP4	-2.61817
A_24_P410605	ROR1	-4.9292
A_24_P413669	PFKFB2	-4.98783
A_24_P413884	CENPA	-4.75352
A_24_P415280	SEC61A2	-2.98758
A_24_P416177	ADCY7	-2.2304
A_24_P419132	CENPI	-3.14666
A_24_P42501	ACOT9	-2.07678
A_24_P43876	C9orf40	-2.58382
A_24_P45005	NPEPL1	2.15994
A_24_P462899	CENPW	-2.10882
A_24_P46953	SGK3	2.59284
A_24_P481375	LOC100131564	2.88598
A_24_P48248	C17orf53	-3.37134
A_24_P497464	FLJ37644	2.65025
A_24_P50801	NRP2	-3.0452
A_24_P52921	BCAT1	-2.15095
A_24_P53519	CHAF1A	-2.44083
A_24_P54131	DCLRE1B	-2.21744
A_24_P55148	HIST1H2BJ	-2.6736
A_24_P555066	SMTNL2	3.76004
A_24_P58529	TUBA1C	-3.10881
A_24_P59667	JAK3	3.07752
A_24_P6030	FAM165B	2.17899
A_24_P606538	GGNBP1	-3.61453
A_24_P62237	CERK	2.4736
A_24_P62800	KLHDC8A	2.36238
A_24_P64653	METTL7B	-2.71619
A_24_P647682		-2.39756
A_24_P652700	CEP152	-2.13553
A_24_P664850	ST8SIA2	2.56534
A_24_P683011	LOC100127983	-2.09986
A_24_P68585	SHC1	-2.46566
A_24_P70002	LATS2	-3.02314
A_24_P70303	CACNG4	-2.91168
A_24_P71700	ZBTB47	2.27468
A_24_P7179	DIP2A	-3.19484
A_24_P734720	CCNYL1	-2.34478
A_24_P734953	TRNP1	-2.7867
A_24_P737939	C6orf154	-5.68785
A_24_P753476	LOC340508	-2.18886
A_24_P75680	SLC4A8	-3.00862
A_24_P75920	CCDC159	2.66171
A_24_P778906		4.23128
A_24_P784765	CD59	2.14344
A_24_P787947	YPEL2	2.03157
A_24_P79054	TGFB1	-2.66593
A_24_P791669	ZNF879	2.54478
A_24_P807031	ATP6AP1L	2.23455
A_24_P813147	TUBB8	-3.15286
A_24_P818268		-3.26546
A_24_P822704	TMEM198	4.09967
A_24_P83678	MMS22L	-2.68538
A_24_P838448	LINC00340	11.0505
A_24_P843020		-6.85575
A_24_P849801	RPL22	2.03596
A_24_P85775	C1orf38	-2.016
A_24_P870620	PTN	-10.0302
A_24_P879740	MAP1B	2.17071
A_24_P88266	PROX1	7.65959
A_24_P88801	NPHP1	-2.39553
A_24_P89457	CDKN1A	3.41135
A_24_P89701	IMPDH1	-2.47847
A_24_P90097	ADD3	-2.29247
A_24_P911676	SOX4	2.15618
A_24_P911906	PCDH17	2.99744
A_24_P914625	BEND4	-3.26477
A_24_P915692	PHLDA1	2.00037
A_24_P916496	PRKCA	-8.42872
A_24_P918843	RALGAPA1	2.00344
A_24_P919452		2.47534
A_24_P925040	CAV2	4.03529
A_24_P925664	MDM2	2.86889
A_24_P925737	C1orf226	3.12844
A_24_P927325	C2CD3	-2.78415
A_24_P928901	SLC31A1	2.18754
A_24_P93309	CDNF	2.86264
A_24_P933492	ZDHHC21	2.25591
A_24_P940115	DLC1	2.23974
A_24_P941167	APOL6	-5.69182
A_24_P941625	ZNF70	2.02368
A_24_P942481	GPR180	-2.12699
A_24_P943113	EIF4E3	-2.69369
A_24_P943575	CHD6	2.55741
A_24_P943613	TBC1D1	-2.20923
A_24_P943922	CACHD1	-2.39734
A_24_P945000	SKA2	-2.26065
A_24_P95439	CARS	-3.20855
A_24_P96780	CENPF	-2.48505
A_24_P98249	TACC1	-2.16057
A_24_P98411	HSPA5	2.53344
A_32_P100439	C7orf41	2.61417
A_32_P10133	PRINS	-2.67441
A_32_P103633	MCM2	-2.95436
A_32_P104432	LINC00087	2.26923
A_32_P106732	FANCM	-2.27043
A_32_P108889	DCLK1	-2.61822
A_32_P116206	RELL1	-2.21787
A_32_P117464	MB21D2	-2.1083
A_32_P118568	RFPL1-AS1	2.00267
A_32_P12327	LOC643783	4.00026
A_32_P126375	NHS	-3.01726
A_32_P132317	GPR155	2.05394
A_32_P135243	MTHFD1L	-2.51739
A_32_P138032	C1orf61	-3.48518
A_32_P140898	FOXN2	2.00917
A_32_P14610	PDLIM5	-2.61222
A_32_P150735		-2.26845
A_32_P150891	DIAPH3	-2.72
A_32_P151800	FAM72D	-4.41953
A_32_P151933	FECH	3.83204
A_32_P152195	STAC2	-13.5555
A_32_P152696		-4.17237
A_32_P153071	VIPR2	4.07993
A_32_P153773	CACNA1B	3.15814
A_32_P154473	KIF5C	-2.98838
A_32_P15544	PRIMA1	-4.0948
A_32_P158786	C12orf56	2.19148
A_32_P161033		4.90808
A_32_P162374	C18orf54	-2.24071
A_32_P163089	C12orf75	-2.74753
A_32_P164593	ZMAT4	2.37585
A_32_P167396		2.78825
A_32_P167471	CLMN	-2.98932
A_32_P171328	UBE2S	-2.7562
A_32_P174083	CYCS	3.3873
A_32_P17635	SRSF8	2.39977
A_32_P179138	GUCY1A3	2.63426
A_32_P179746		-2.13517
A_32_P182662	AIDA	-2.16493
A_32_P183218	ZNF367	-2.42557
A_32_P183970	C15orf62	4.74026
A_32_P18547	YBEY	2.20031
A_32_P186474	RACGAP1	-3.21309
A_32_P188860	IL17RD	-2.74776
A_32_P189204	GAS2L3	-3.87782
A_32_P191527	SETD8	-2.02333
A_32_P192376	ENPP1	3.66215
A_32_P194115	SUN2	-2.33717
A_32_P194264	CHAC2	-2.54986
A_32_P195719	LOC441495	2.10378
A_32_P197340	LOC285141	2.39005
A_32_P197561	EBF1	-2.70855
A_32_P19806	DNAH11	-2.02738
A_32_P198325	C22orf36	-2.02656
A_32_P198810	LOH12CR2	3.18592
A_32_P202438		2.44151
A_32_P203786	FAM7A1	-5.85801
A_32_P204205	SIX4	-2.3029
A_32_P205110	FOXC1	2.30884
A_32_P206698	CKS1B	-2.49211
A_32_P206839	LOC100288911	3.08855
A_32_P208403	GNG2	-3.03699
A_32_P209094	FGGY	2.05824
A_32_P210202	E2F7	-2.58053
A_32_P210572	C1orf53	2.22532
A_32_P210642	EGFL7	-5.73984
A_32_P211045	DHFR	-2.42599
A_32_P212058	CEP19	-2.2815
A_32_P213330	RGNEF	-4.49472
A_32_P213831	FAM40B	-3.6546
A_32_P214340		2.97458
A_32_P221799	HIST1H2AM	-3.13059
A_32_P223017	MAP3K6	-2.613
A_32_P224234	LOC645195	-3.47304
A_32_P224525	COL6A6	-2.24143
A_32_P225854	SPRED2	-2.62979
A_32_P226646	LOC100129781	2.1937
A_32_P228268	DNAH10	2.02348
A_32_P229132	FMN2	2.00363
A_32_P229618	DLG2	-3.14849
A_32_P231179	TEKT4	2.7848
A_32_P231493		2.64164
A_32_P2452	TMTC1	3.47459
A_32_P27917	KIF26A	-2.06528
A_32_P313405	LAMA1	-3.18243
A_32_P31771	KIAA1715	-2.01653
A_32_P352743	FAM19A3	3.16927
A_32_P35969	CHRNA7	5.17049
A_32_P37592	SCARNA17	3.66468
A_32_P4018	ROR1	-6.87014
A_32_P407245	DNAJC22	-3.67147
A_32_P41553	C1orf182	3.20545
A_32_P4262	C20orf26	8.75468
A_32_P447001	FLJ27352	-2.29612
A_32_P46214	SLC9A9	2.12067
A_32_P47157	FP588	2.35992
A_32_P50123	SRGAP2	-3.00352
A_32_P52153	LOC728978	3.35021
A_32_P524014	UTRN	3.90342
A_32_P525524	ITPRIPL1	-2.02739
A_32_P5276	ARHGEF26	-2.4702
A_32_P52785	DAAM2	-2.56604
A_32_P52911	ADI1	2.49089
A_32_P53524	NTN1	-2.26615
A_32_P54274	DRD5	-2.47162
A_32_P55860	SKA2	-2.62619
A_32_P58937	MBTD1	2.61701
A_32_P61684	PAG1	-2.00349
A_32_P62997	PBK	-3.32385
A_32_P703	LOC646626	3.02254
A_32_P71447	NCAPD3	-2.15105
A_32_P73796	PPM1E	-2.34937
A_32_P79190		2.90393
A_32_P83845	HEY1	-3.40652
A_32_P84009	CMTM4	3.65914
A_32_P89352	MACROD2	3.15819
A_32_P89730	LOH12CR2	2.31334
A_32_P930685	ZNF876P	-2.10914
A_32_P95729	FANCI	-2.67673
A_32_P96719	SHCBP1	-3.2178
A_32_P98227	LDB3	2.38365
A_33_P3209229	RAB26	-3.21744
A_33_P3209816	DPY19L3	2.07076
A_33_P3209960	RASGRP2	-3.20377
A_33_P3209962	RASGRP2	-3.31205
A_33_P3210085	NET1	-2.81049
A_33_P3210203	SPIRE2	4.46679
A_33_P3210278	SYNE2	2.29351
A_33_P3210363	LOC100128191	-2.25927
A_33_P3210663	SNAP91	2.61997
A_33_P3212092	PDCD4	2.30779
A_33_P3212316		2.03597
A_33_P3212754	FAM22F	2.1591
A_33_P3212994	ZWINT	-2.08415
A_33_P3213064	STAT2	2.12832
A_33_P3213374	CITED2	2.766
A_33_P3213772	SRGAP2	-3.63617
A_33_P3214446	RFC3	-2.35793
A_33_P3214635	FECH	2.27477
A_33_P3214849	KDELC2	-2.64091
A_33_P3215113	LDOC1	2.18612
A_33_P3215239	KIF20B	-2.23345
A_33_P3215739	LNP1	-2.26117
A_33_P3216008	SKA3	-2.67945
A_33_P3216090	SHC3	-5.06175
A_33_P3216227	ITGB1BP1	-2.10915
A_33_P3216297	NR3C1	-4.98093
A_33_P3216601	FHIT	3.8397
A_33_P3216869	CRABP1	-3.8706
A_33_P3216890	PAG1	-2.42116
A_33_P3216898	LOC286367	2.03432
A_33_P3216913	ABHD15	-2.64444
A_33_P3217238	ATAD2	-3.71049
A_33_P3217490	LOC729444	2.19205
A_33_P3217649	C9orf116	-2.35665
A_33_P3218188	SPSB2	-2.05595
A_33_P3218625	C9orf7	2.14261
A_33_P3219245	LINC00476	3.31302
A_33_P3219821	FMN2	2.59371
A_33_P3220202	PKN3	-3.55725
A_33_P3220698	EPS8L1	-3.63013
A_33_P3220837	MAFB	13.0238
A_33_P3220872	LOC1720	-2.43903
A_33_P3221114	JAKMIP1	-2.27169
A_33_P3221313	CENPI	-3.28764
A_33_P3221448	ZNF264	2.17762
A_33_P3221859	SHOX2	-4.96472
A_33_P3222069	SPHK1	-2.13465
A_33_P3222183	DPYSL5	-6.05633
A_33_P3222630	FBXO43	-3.70226
A_33_P3222977	TEKT5	4.26639
A_33_P3223495	FRY	-2.21949
A_33_P3223825	SRRM3	-2.22832
A_33_P3224070	CSRNP1	-2.11709
A_33_P3224105	C15orf23	-2.17848
A_33_P3224135	ANKRD42	-2.2199
A_33_P3224307	SCARNA12	2.30603
A_33_P3224345		2.09391
A_33_P3225066	DNAJC12	2.32078
A_33_P3225587	NAA50	-2.01092
A_33_P3226167	FAM129B	-2.42979
A_33_P3226228		-2.20209
A_33_P3226542	SNORD3B-1	6.79206
A_33_P3226775	MUC20	2.78139
A_33_P3227269	FLJ45983	2.24736
A_33_P3227472	SDSL	2.05729
A_33_P3227661		-2.25739
A_33_P3227676	C2orf72	-2.10367
A_33_P3228558	ARHGAP27	2.1536
A_33_P3228722	TBCD	-2.13689
A_33_P3229122	HIST1H2BF	-2.56719
A_33_P3229241	HIST2H2BF	4.46065
A_33_P3229335	HIST3H2BB	-4.32865
A_33_P3229725	ARSA	2.13205
A_33_P3230017	AURKAPS1	-3.19375
A_33_P3230166	NALCN	7.83909
A_33_P3230189	SLITRK6	2.33973
A_33_P3230219	TMEM54	-2.9454
A_33_P3230254	NCAPG	-2.56801
A_33_P3230259	NCAPH	-2.45755
A_33_P3230548	KIF14	-3.3968
A_33_P3230990	SCUBE1	2.41655
A_33_P3231252	NHLH2	2.35026
A_33_P3232478	CACNA2D1	2.92751
A_33_P3232980	MARK4	2.34929
A_33_P3233005	MBTD1	2.85125
A_33_P3233081	MSH5	-2.06151
A_33_P3233645	MT1G	2.01636
A_33_P3233869		2.36931
A_33_P3233906	RAMP1	2.1467
A_33_P3233981	NASP	-2.05008
A_33_P3234580	ASS1	-18.2162
A_33_P3235004	MYH10	-4.01534
A_33_P3235034		2.28689
A_33_P3235053	TRIM47	-9.27638
A_33_P3235776	FAM184A	-3.20669
A_33_P3236102	IER5L	-2.53127
A_33_P3236177	ANG	-4.90745
A_33_P3236392	PVRL4	2.03405
A_33_P3236661	PCDH9	3.47866
A_33_P3236813	GPR19	-2.5738
A_33_P3236881	C1orf151-NBL1	-2.41438
A_33_P3237359	HMGB3	-2.24642
A_33_P3237379	KCNC1	-2.83981
A_33_P3237487		2.00903
A_33_P3237850		2.88254
A_33_P3237874	TROAP	-3.03518
A_33_P3238295	FAM66C	2.40266
A_33_P3238856	FARP1	-2.5088
A_33_P3239152	RABEP2	2.24719
A_33_P3239242	SPATA6	-2.02211
A_33_P3239455	GTF2IRD2	3.87539
A_33_P3239736	WDR44	-2.06611
A_33_P3239744		-2.01747
A_33_P3239860	ANKDD1A	-2.77736
A_33_P3240053	UFSP1	3.16202
A_33_P3240078		-2.19941
A_33_P3240507	KCTD12	3.00285
A_33_P3240512	KCTD12	3.06078
A_33_P3240647	C21orf2	2.22302
A_33_P3241051	ADAMTS17	3.52937
A_33_P3241081	AKNAD1	2.80537
A_33_P3241786	ADD2	-3.80283
A_33_P3242124	HAUS8	-2.57452
A_33_P3242614	LOC606724	-2.66037
A_33_P3242623	SLC7A11	-8.57942
A_33_P3242649	KIF18A	-3.72526
A_33_P3242952	FAM72A	-5.34745
A_33_P3243023	ADRA1D	12.6668
A_33_P3243153	GFPT1	-2.03724
A_33_P3243248	ZNFX1	-2.13268
A_33_P3243524	RAPGEF6	2.73523
A_33_P3243554	SEPT6	-2.344
A_33_P3243683	DIAPH1	-2.60707
A_33_P3244283	CAMK2N2	-3.39489
A_33_P3244347	PC	2.06604
A_33_P3244956	NRIP3	-2.78446
A_33_P3244991		-2.26769
A_33_P3245183	HRH1	2.11774
A_33_P3245321	CENPP	-2.184
A_33_P3245449	LOC389834	2.14821
A_33_P3245454	LOC389834	2.24879
A_33_P3245480	LOC100130000	2.19367
A_33_P3245575	GLT25D1	-2.0306
A_33_P3246418	MDFI	-3.17974
A_33_P3247858	MPP1	-2.05168
A_33_P3248008	LOC100652807	2.50197
A_33_P3248231	LOC283028	2.16225
A_33_P3248439	FAM125B	2.15671
A_33_P3248519	SMC4	-2.21796
A_33_P3249072	HOGA1	2.49373
A_33_P3249354	CCDC99	-2.30324
A_33_P3249364	TMTC1	2.4422
A_33_P3249872	FBLN1	-2.58801
A_33_P3250438		2.54632
A_33_P3251073	TMEM52	-2.55336
A_33_P3251144	CDCA7L	-2.83644
A_33_P3251492	LOC100133669	-3.08298
A_33_P3251640	LOC284440	2.35874
A_33_P3252191	PRKCE	-2.97165
A_33_P3252333	SNORD3B-1	2.49521
A_33_P3252394	GADD45G	3.21856
A_33_P3252730	ZNF788	-2.4511
A_33_P3252809	FAM118A	3.59148
A_33_P3252915	RNF7	-2.40771
A_33_P3253214		6.16136
A_33_P3253234	IQSEC2	-2.01202
A_33_P3253501	HIST2H2BF	-2.47159
A_33_P3253596	KIF4A	-3.34865
A_33_P3253707	LRR1	-2.75616
A_33_P3254335	BEND4	-3.26333
A_33_P3254460	DLK2	-5.56161
A_33_P3254606	WDR62	-3.48704
A_33_P3254634	PDIA5	-2.97243
A_33_P3254727	LOC100130921	-2.01189
A_33_P3255627	ZNF780A	2.06326
A_33_P3255794	POLE	-2.01347
A_33_P3255914	MYLIP	2.75913
A_33_P3256914	ITFG3	2.58374
A_33_P3256952	EGLN3	2.14367
A_33_P3257027	FGF7	2.20468
A_33_P3257451	SRRM3	-2.8531
A_33_P3257678	HIST2H3A	-5.24624
A_33_P3257808	FANCD2	-2.39929
A_33_P3257993	RNF125	-2.61479
A_33_P3258061	PALM3	-5.86951
A_33_P3258223	MCM7	-2.4631
A_33_P3258383		2.83911
A_33_P3258452	C12orf5	2.41793
A_33_P3258478	KIR3DL1	-2.41374
A_33_P3258612	PCNA	-2.35142
A_33_P3259022	SLC6A2	2.75663
A_33_P3259183	FAM78B	-3.21073
A_33_P3259393	HAPLN3	-3.69557
A_33_P3259522	CDCP2	2.08416
A_33_P3259845	FAM53A	-2.42431
A_33_P3260026	AIF1L	-2.36533
A_33_P3260500	BREA2	-2.42889
A_33_P3260605	CTNNAL1	-2.08919
A_33_P3261031		-2.26368
A_33_P3261520	ATP6AP1L	3.63016
A_33_P3261695	TEX22	2.60933
A_33_P3262495	ZNF503	2.41851
A_33_P3262541	ADAMTSL2	4.25464
A_33_P3263569	AKNAD1	4.58364
A_33_P3263938	LCN15	-2.81854
A_33_P3264662	CYP27C1	-2.10801
A_33_P3264895	RHEBL1	-6.5177
A_33_P3266674	ZBTB46	-2.15569
[truncated: 524 more rows]

## Sheet: alectinib_RAW
NB39nu alectinib v.s. DMSO
ProbeID	GeneSymbol	Fold change
A_19_P00315584	LOC100130691	2.0116
A_19_P00315647	LOC100507165	2.79456
A_19_P00315649	LOC100507165	2.2334
A_19_P00315693	TUG1	2.29817
A_19_P00315738	LOC100506342	-2.37151
A_19_P00315824	LOC100505495	-2.22682
A_19_P00316219	LOC100507376	2.82343
A_19_P00316238	STMN1	3.10834
A_19_P00316324	LOC100506810	-3.07997
A_19_P00316333	LOC100506714	-2.47472
A_19_P00316375	XLOC_006702	-3.07782
A_19_P00316415	Q8LKN9	2.97776
A_19_P00316625	MAGI2-AS3	2.20539
A_19_P00316709	MAGI2-AS3	2.23127
A_19_P00316844	HCG18	2.24534
A_19_P00317447	XLOC_002736	2.61553
A_19_P00317481	LOC100507580	2.15519
A_19_P00317508	LOC441204	3.53345
A_19_P00317519		3.88118
A_19_P00317550		2.04418
A_19_P00317732	XLOC_009544	2.11627
A_19_P00317773	IPW	2.30091
A_19_P00317775	IPW	2.66274
A_19_P00317903	LOC441204	3.78398
A_19_P00318091	LOC441204	3.09858
A_19_P00318172		-4.24403
A_19_P00318183	LOC400456	-2.1405
A_19_P00318189	LOC401320	2.86449
A_19_P00318191	LOC401320	2.65304
A_19_P00318323	LINC00340	8.79631
A_19_P00318645	CRNDE	-2.16907
A_19_P00318694	LOC441204	3.8735
A_19_P00318803	Q3T5P7	2.1677
A_19_P00319007	LOC401320	4.52392
A_19_P00319108	LOC401320	2.37515
A_19_P00319177	LOC401320	-2.89352
A_19_P00319181	LOC441204	2.96752
A_19_P00319201	CCDC149	3.04341
A_19_P00319295	MAVS	2.32454
A_19_P00319534	PAR5	3.11484
A_19_P00319630	LOC100506965	3.48378
A_19_P00319646	LOC100499467	-2.08907
A_19_P00319779	LOC100506948	2.68751
A_19_P00319917	LOC100506714	-2.4749
A_19_P00319981	LOC100506119	-2.15538
A_19_P00319990	LOC100506948	3.32802
A_19_P00320077	C5orf63	3.44699
A_19_P00320119	TUG1	2.24817
A_19_P00320120	TUG1	2.35142
A_19_P00320242	LOC100506948	2.65491
A_19_P00320536	LOC100507580	2.2833
A_19_P00320625	TUG1	2.5842
A_19_P00320708	LOC401320	2.83379
A_19_P00320722	LOC100131089	2.13509
A_19_P00320723	LOC100131089	2.22863
A_19_P00320927	LOC100292680	-2.02433
A_19_P00321230	LOC202181	2.09137
A_19_P00321306	RNF213	2.50012
A_19_P00321549	XLOC_l2_009639	2.04958
A_19_P00321588	C14orf132	2.8188
A_19_P00321636	XLOC_014192	2.08226
A_19_P00321670	XLOC_005730	-3.82513
A_19_P00321809	LOC401320	3.1208
A_19_P00321911	IPW	2.13784
A_19_P00322109	LOC401320	3.09241
A_19_P00322184	LOC100506119	-2.21644
A_19_P00322224	FLJ16779	2.10685
A_19_P00322426	LOC441204	3.40978
A_19_P00322531	CRNDE	-2.10482
A_19_P00322533	CRNDE	-2.19006
A_19_P00322645	LOC283588	2.82806
A_19_P00322686	LOC441204	4.21201
A_19_P00322762	Q3KR39	-3.7148
A_19_P00322900	MIAT	-2.07817
A_19_P00322929	XLOC_003870	4.05796
A_19_P00322930	LOC100507376	3.71763
A_19_P00322938	LOC401320	2.6662
A_19_P00322998	LOC441204	2.84068
A_19_P00323082	H19	-2.55997
A_19_P00323375	TTC28-AS1	2.12529
A_19_P00323454	LOC644246	2.41925
A_19_P00324470	MIR143HG	2.24442
A_19_P00324814	Q8WY88	2.73501
A_19_P00325015	TUG1	2.30506
A_19_P00328247	LOC401320	2.56145
A_19_P00328886	TUG1	2.474
A_19_P00800061		2.88862
A_19_P00800166	LOC375295	-2.10283
A_19_P00800229	XLOC_011950	-2.16844
A_19_P00800555	Q982T4	2.03606
A_19_P00800681	LOC100506965	3.63047
A_19_P00801088	LOC100289026	3.03874
A_19_P00801585	Q982T4	2.14143
A_19_P00801597	LOC441204	3.18604
A_19_P00801945	LOC441204	3.68589
A_19_P00802201		-7.39751
A_19_P00802390	XLOC_007231	2.25405
A_19_P00803019	LOC100506965	3.66399
A_19_P00803499		-2.20827
A_19_P00803575	MPRIP	2.1448
A_19_P00803771	IPW	2.0652
A_19_P00803997	XLOC_014394	-2.25826
A_19_P00804417	LOC100507376	3.09172
A_19_P00804777	XLOC_013282	2.01993
A_19_P00805047	NASP	-2.75196
A_19_P00805339	Q6UWM8	2.3431
A_19_P00805954	XLOC_005143	4.28171
A_19_P00806911	XLOC_005690	2.3543
A_19_P00806947	PCNA	-3.17206
A_19_P00807057	TUG1	2.19688
A_19_P00807328	XLOC_009185	2.9596
A_19_P00808208	CDCA7L	-2.11287
A_19_P00808883	Q7Z2X8	-3.85858
A_19_P00809886	Q16594	4.03889
A_19_P00810009	LOC100506948	2.41083
A_19_P00810205		-7.75285
A_19_P00811178	MGC16121	2.49003
A_19_P00811284	NASP	-2.35582
A_19_P00811533	FLJ32224	4.13898
A_19_P00811561	TUG1	2.17826
A_19_P00812033		4.62502
A_19_P00812502	LOC441204	2.79587
A_19_P00812582	TUG1	2.28063
A_19_P00812924	LOC100507165	4.50888
A_19_P00813085	XLOC_011183	3.09685
A_19_P00813593	LOC375295	-2.15959
A_21_P0000002	ACBD7	-4.85619
A_21_P0000015	PARP9	-2.11075
A_21_P0000017	RPS20	3.15532
A_21_P0000036	RDM1	-5.1397
A_21_P0000044	STEAP1B	-3.34235
A_21_P0000063	MDFIC	-4.82905
A_21_P0000073	OSMR	-2.10071
A_21_P0000075	SAP25	-3.93235
A_21_P0000089	ZFYVE28	-2.99346
A_21_P0000092	ZBED6	2.70253
A_21_P0000103	MTRNR2L3	2.44363
A_21_P0000107	MTRNR2L7	2.56939
A_21_P0000108	MTRNR2L8	2.22891
A_21_P0000109	MTRNR2L9	2.06363
A_21_P0000110	MTRNR2L10	2.18335
A_21_P0000119	C7orf10	2.78343
A_21_P0000121	C19orf81	-2.00482
A_21_P0000126	LOC100507588	-5.09807
A_21_P0000129	DCLK1	-5.38784
A_21_P0000135	ANKHD1	-2.02773
A_21_P0000146	PDK2	-2.26696
A_21_P0000172	CSPG5	-3.05577
A_21_P0000177	LOC100287177	2.41991
A_21_P0000186	LOC284385	2.16076
A_21_P0000197	HIST1H2AG	-6.59122
A_21_P0000203	ODF2	-2.5192
A_21_P0000205	C2orf48	-2.58198
A_21_P0000215	SNORD55	2.07375
A_21_P0000223	SNORD15B	2.00823
A_21_P0000226	SNORD56B	2.65847
A_21_P0000229	SNORD108	2.46959
A_21_P0000230	SNORD107	2.65492
A_21_P0000231	SNORD64	2.2373
A_21_P0000242	SNORD54	2.00643
A_21_P0000244	SNORD16	2.40089
A_21_P0000262	SNORA27	2.61395
A_21_P0000264	SNORD74	-2.07539
A_21_P0000278	SNORD10	2.20039
A_21_P0000310	SNORA12	4.01103
A_21_P0000318	SNORA24	-2.00361
A_21_P0000323	SNORA36A	-2.12468
A_21_P0000330	SNORA43	-3.07713
A_21_P0000336	SNORA54	2.27562
A_21_P0000360	SNORA77	-2.12501
A_21_P0000382	SNORD71	3.67021
A_21_P0000444	SNORD116-4	2.36411
A_21_P0000445	SNORD116-6	2.28795
A_21_P0000448	SNORD116-12	2.87753
A_21_P0000450	SNORD116-26	2.76844
A_21_P0000451	SNORD116-27	3.20437
A_21_P0000491	SNAR-G1	-7.71463
A_21_P0000492	SNAR-F	-5.05257
A_21_P0000496	SNORD1A	-2.24975
A_21_P0000507	SNAR-B2	-4.16898
A_21_P0000508	SNAR-D	-4.4012
A_21_P0000509	SNAR-G2	-4.97422
A_21_P0000510	GOLGA2P5	-2.02634
A_21_P0000511	SNAR-H	-4.79198
A_21_P0000514	VTRNA1-2	-4.43111
A_21_P0000547	TNIK	-2.02643
A_21_P0000556	LOC344595	2.10375
A_21_P0000558	LOC100302650	3.72082
A_21_P0000568	LOC644649	-2.06991
A_21_P0000578	LOC100132163	-2.58584
A_21_P0000583	LOC439994	2.07783
A_21_P0000586	TTC3P1	2.22403
A_21_P0000611	FLJ20021	2.02935
A_21_P0000623	LINC00421	3.34662
A_21_P0000629	SARS	-2.45136
A_21_P0000642	LOC387723	2.07317
A_21_P0000659	UBAC2-AS1	2.2942
A_21_P0000660	LOC100499489	2.15418
A_21_P0000666	LOC100129361	2.04185
A_21_P0000676	FLJ21408	5.19492
A_21_P0000684	LOC100506548	4.45474
A_21_P0000702	LOC100507266	2.19189
A_21_P0000703	ZNF695	-3.07073
A_21_P0000711	LOC100506462	2.76477
A_21_P0000732	LOC100507567	2.43799
A_21_P0000737	LOC100507433	2.66035
A_21_P0000739	LOC100288637	-5.27466
A_21_P0000745	LOC100506866	2.47949
A_21_P0000750	MFI2-AS1	-2.53294
A_21_P0000766	MAFIP	2.15434
A_21_P0000778	LOC100507331	-2.15265
A_21_P0000792	LOC100506779	3.21831
A_21_P0000833	LOC100507392	-3.82065
A_21_P0000877	LOC100506433	3.69011
A_21_P0000891	LOC100507495	2.1647
A_21_P0000893	LOC100506686	2.15256
A_21_P0000901	ENTPD3-AS1	4.2548
A_21_P0000924	XLOC_000643	3.91884
A_21_P0000925	XLOC_000643	3.86178
A_21_P0001023	XLOC_000441	2.01729
A_21_P0001077	XLOC_000624	2.42373
A_21_P0001124	XLOC_000812	2.71745
A_21_P0001153	LOC100131564	4.35812
A_21_P0001198	XLOC_001099	2.3367
A_21_P0001231	XLOC_001228	6.38384
A_21_P0001240	XLOC_001257	-2.12412
A_21_P0001288	XLOC_000160	2.13218
A_21_P0001397	XLOC_000490	-2.85605
A_21_P0001486	XLOC_000762	2.03814
A_21_P0001549	LOC100131564	4.86871
A_21_P0001550	LOC100131564	5.3009
A_21_P0001556	XLOC_000939	4.11285
A_21_P0001568	LOC440600	-2.83402
A_21_P0001634	XLOC_001228	7.41706
A_21_P0001673	XLOC_000152	2.10903
A_21_P0001674	XLOC_000153	2.95984
A_21_P0001779	LOC100506286	2.18151
A_21_P0001971	XLOC_001868	-2.3724
A_21_P0002123	XLOC_002408	-2.57263
A_21_P0002185	XLOC_001398	2.14916
A_21_P0002186	DNAJC27-AS1	4.49552
A_21_P0002313	XLOC_001748	2.06858
A_21_P0002314	XLOC_001748	2.29497
A_21_P0002350	RPL37A	3.46072
A_21_P0002386	XLOC_001958	2.64987
A_21_P0002478	XLOC_002229	2.45564
A_21_P0002505	XLOC_002323	2.11808
A_21_P0002532	XLOC_002452	2.94589
A_21_P0002574	XLOC_001364	2.05271
A_21_P0002580	DNAJC27-AS1	5.33857
A_21_P0002643	XLOC_001958	2.69978
A_21_P0002644	XLOC_001958	2.80621
A_21_P0002658	LOC100288911	3.49145
A_21_P0002684	LOC375295	-2.31986
A_21_P0002691	XLOC_002473	-10.1888
A_21_P0002714	BSN-AS2	-2.22721
A_21_P0002805	XLOC_002921	-2.88078
A_21_P0002963	XLOC_002675	5.42866
A_21_P0003024	XLOC_002793	-2.43331
A_21_P0003289	XLOC_003181	2.42306
A_21_P0003316	XLOC_003433	3.57517
A_21_P0003329	XLOC_004169	-2.09642
A_21_P0003354	XLOC_003515	-2.77637
A_21_P0003445	LOC100507150	5.82046
A_21_P0003588	STIM2	-2.65228
A_21_P0003718	XLOC_003878	2.61285
A_21_P0003741	XLOC_003937	2.18408
A_21_P0003748	XLOC_003993	2.06344
A_21_P0003798	XLOC_004166	2.05883
A_21_P0003911	XLOC_004195	6.97441
A_21_P0004024	XLOC_004456	2.84761
A_21_P0004083	XLOC_004677	-2.30839
A_21_P0004156	XLOC_004928	-2.82546
A_21_P0004255	PART1	2.7468
A_21_P0004274	LOC100505894	2.62818
A_21_P0004275	XLOC_004457	5.10063
A_21_P0004276	XLOC_004467	2.64092
A_21_P0004468	XLOC_005081	2.24976
A_21_P0004561	XLOC_004874	2.17522
A_21_P0004591	C6orf124	-3.14831
A_21_P0004592	XLOC_005126	3.50472
A_21_P0004593	XLOC_005126	3.13313
A_21_P0004657	XLOC_005331	3.64708
A_21_P0004681	XLOC_005454	-2.13768
A_21_P0004718	NQO2	-2.85756
A_21_P0004817	XLOC_005126	2.04625
A_21_P0004864	LOC100507100	2.17704
A_21_P0004993	XLOC_005587	3.01903
A_21_P0005228	XLOC_006069	2.55041
A_21_P0005553	XLOC_006043	4.72316
A_21_P0005555	XLOC_006043	4.63821
A_21_P0005567	XLOC_006144	2.34619
A_21_P0005594	XLOC_006336	2.2402
A_21_P0005606	XLOC_006491	-2.01435
A_21_P0005653	XLOC_006705	4.90522
A_21_P0005917	LOC100507316	-2.12406
A_21_P0005933	XLOC_006752	2.07458
A_21_P0005934	XLOC_006753	2.65332
A_21_P0006102	XLOC_007830	2.29169
A_21_P0006149	XLOC_007377	2.05703
A_21_P0006340	XLOC_007275	2.36692
A_21_P0006610	LOC84856	2.43013
A_21_P0006673	XLOC_008465	-9.84488
A_21_P0006902	LINC00263	-2.54854
A_21_P0007004	XLOC_008855	-2.35148
A_21_P0007029	XLOC_008982	4.68395
A_21_P0007073	XLOC_008583	-3.60889
A_21_P0007129	XLOC_009255	2.35543
A_21_P0007233	XLOC_009199	-2.13652
A_21_P0007440	XLOC_009185	2.53422
A_21_P0007505	XLOC_009920	3.00799
A_21_P0007523	LOC100506660	-2.21977
A_21_P0007544	XLOC_009723	2.77884
A_21_P0007545	XLOC_009723	2.3114
A_21_P0007546	XLOC_009723	2.51078
A_21_P0007547	XLOC_009723	2.92695
A_21_P0007850	XLOC_009869	2.00063
A_21_P0007854	XLOC_009911	2.22653
A_21_P0007894	VSIG10	2.08723
A_21_P0007916	DNAJC3-AS1	2.29053
A_21_P0008136	XLOC_010556	-2.42719
A_21_P0008156	XLOC_010591	-2.84481
A_21_P0008484	XLOC_011117	2.64102
A_21_P0008622	IVD	2.85478
A_21_P0008627	XLOC_011226	2.20818
A_21_P0008663	XLOC_011331	-2.53684
A_21_P0008801	XLOC_011609	3.31438
A_21_P0008854	XLOC_011523	2.24348
A_21_P0008961	XLOC_011766	-2.82596
A_21_P0009077	XLOC_012036	2.33216
A_21_P0009091	XLOC_011618	2.68846
A_21_P0009110	XLOC_011765	-2.16737
A_21_P0009119	XLOC_011837	3.78244
A_21_P0009120	LOC100507501	2.18236
A_21_P0009126	XLOC_011970	3.43193
A_21_P0009233	XLOC_012160	2.54096
A_21_P0009243	XLOC_012192	2.25348
A_21_P0009265	LOC100507002	-4.18955
A_21_P0009267	XLOC_012291	-2.06596
A_21_P0009323	XLOC_012467	2.66854
A_21_P0009338	XLOC_012530	5.99082
A_21_P0009339	XLOC_012530	2.11012
A_21_P0009481	RAB27B	4.74984
A_21_P0009558	XLOC_012847	3.55401
A_21_P0009590	XLOC_012895	2.0149
A_21_P0009618	LOC284276	2.0583
A_21_P0009642	XLOC_012905	2.38449
A_21_P0009690	XLOC_012991	-2.67372
A_21_P0009711	LOC80054	2.35877
A_21_P0009813	XLOC_013583	2.89067
A_21_P0009962	XLOC_013547	4.84321
A_21_P0009963	XLOC_013547	2.85737
A_21_P0010084	LOC100270804	3.59425
A_21_P0010118	XLOC_013728	2.86159
A_21_P0010256	XLOC_013957	2.07054
A_21_P0010257	XLOC_013957	2.14964
A_21_P0010265	XLOC_013986	-2.41745
A_21_P0010448	XLOC_014397	-3.50178
A_21_P0010491	LOC100507312	-2.681
A_21_P0010545	XLOC_l2_000353	2.41619
A_21_P0010552	ANKRD20A2	2.3727
A_21_P0010579	XLOC_l2_000643	2.09714
A_21_P0010626	PSAT1	-3.13092
A_21_P0010642	XLOC_l2_001064	5.4903
A_21_P0010646	XLOC_l2_001085	2.04763
A_21_P0010693	MST1	4.08083
A_21_P0010767	XLOC_l2_001064	5.28584
A_21_P0010769	ANKRD20A8P	4.19771
A_21_P0010771	ANKRD20A2	2.09616
A_21_P0010772	XLOC_l2_001089	2.39816
A_21_P0010773	FLJ43315	-2.2073
A_21_P0010812	LOC645954	-8.92588
A_21_P0010830	XLOC_l2_001597	3.57749
A_21_P0010845	XLOC_l2_001771	2.96156
A_21_P0010849	XLOC_l2_001810	3.17718
A_21_P0010859	XLOC_l2_001875	2.59497
A_21_P0010921	XLOC_l2_001592	3.42942
A_21_P0010925	XLOC_l2_001648	2.06447
A_21_P0010936	XLOC_l2_001875	2.22313
A_21_P0010940	SLC9B1	3.10468
A_21_P0010962	XLOC_l2_002204	2.07139
A_21_P0011084	XLOC_l2_003293	-5.06585
A_21_P0011085	XLOC_l2_003293	-4.81993
A_21_P0011086	XLOC_l2_003293	-5.10899
A_21_P0011087	LOC728715	-5.38714
A_21_P0011089	XLOC_l2_003293	-3.77079
A_21_P0011090	XLOC_l2_003293	-5.23549
A_21_P0011116	FEM1A	2.60679
A_21_P0011143	XLOC_l2_003732	2.38533
A_21_P0011210	PHF2P1	-2.43232
A_21_P0011285	XLOC_l2_004553	-3.43223
A_21_P0011297	HERC2P9	2.0763
A_21_P0011311	XLOC_l2_004611	2.82544
A_21_P0011320	XLOC_l2_004640	-2.08608
A_21_P0011363	XLOC_l2_004866	-3.16661
A_21_P0011370	GOLGA8A	2.26404
A_21_P0011391	CHEK2	-2.52016
A_21_P0011396	HERC2	2.08522
A_21_P0011401	XLOC_l2_004611	2.72119
A_21_P0011408	FAM7A3	-3.46741
A_21_P0011466	LOC100652752	2.07924
A_21_P0011467	HERC2	2.03146
A_21_P0011470	HERC2	2.41633
A_21_P0011474	CHEK2	-2.65192
A_21_P0011475	CHEK2	-2.52906
A_21_P0011476	CHEK2	-2.80836
A_21_P0011478	LOC728034	2.09781
A_21_P0011483	XLOC_l2_005503	2.71715
A_21_P0011488	XLOC_l2_005553	4.29441
A_21_P0011685	XLOC_l2_006665	-2.08001
A_21_P0011732	XLOC_l2_006983	-2.90326
A_21_P0011843	LOC729468	2.0461
A_21_P0011854	XLOC_l2_007569	2.30687
A_21_P0011867	XLOC_l2_007656	2.04631
A_21_P0011875	LOC440934	2.64979
A_21_P0011876	XLOC_l2_007783	2.75032
A_21_P0011877	LOC100507800	2.73433
A_21_P0011893	XLOC_l2_007834	2.81191
A_21_P0011895	XLOC_l2_007834	2.34142
A_21_P0011933	LOC442028	-2.39304
A_21_P0011934	LOC100506123	2.48448
A_21_P0011939	XLOC_l2_008151	3.62376
A_21_P0011950	XLOC_l2_008203	-2.60608
A_21_P0011956	XLOC_l2_008221	2.03879
A_21_P0011958	XLOC_l2_008221	2.59226
A_21_P0011959	XLOC_l2_008221	2.02867
A_21_P0011975	XLOC_l2_008321	-2.31397
A_21_P0012065	XLOC_l2_008008	2.85314
A_21_P0012078	LOC541471	-3.60738
A_21_P0012095	XLOC_l2_008313	-2.02696
A_21_P0012156	XLOC_l2_008692	2.59635
A_21_P0012182	ANKRD20A9P	2.11187
A_21_P0012220	XLOC_l2_009136	2.16619
A_21_P0012255	XLOC_l2_009316	-4.28794
A_21_P0012274	XLOC_l2_009441	2.08331
A_21_P0012320	XLOC_l2_009320	2.02781
A_21_P0012326	XLOC_l2_009441	2.29268
A_21_P0012366	XLOC_l2_009623	-3.0256
A_21_P0012372	LOC645206	2.5795
A_21_P0012569	XLOC_l2_010568	2.69111
A_21_P0012676	GK3P	-2.3938
A_21_P0012708	XLOC_l2_011424	3.35087
A_21_P0012794	XLOC_l2_011265	2.56406
A_21_P0012833	XLOC_l2_011636	3.65656
A_21_P0013000	XLOC_l2_012154	2.61994
A_21_P0013039	XLOC_l2_012741	-7.67101
A_21_P0013202	XLOC_l2_013425	-2.36693
A_21_P0013239	XLOC_l2_013480	-2.34915
A_21_P0013289	XLOC_l2_013751	-2.79322
A_21_P0013290	XLOC_l2_013751	-3.92885
A_21_P0013299	SEPT7P2	-2.30965
A_21_P0013343	XLOC_l2_013931	2.32167
A_21_P0013417	XLOC_l2_013751	-3.50584
A_21_P0013470	FAM66D	2.57028
A_21_P0013498	XLOC_l2_014289	2.6875
A_21_P0013499	XLOC_l2_014289	2.57831
A_21_P0013514	XLOC_l2_014504	-2.16576
A_21_P0013574	MTHFD1L	-2.60815
A_21_P0013618	FLJ35024	-3.11211
A_21_P0013638	KGFLP1	2.95376
A_21_P0013658	PGM5	2.02033
A_21_P0013689	XLOC_l2_014694	2.90611
A_21_P0013767	LOC550643	2.45512
A_21_P0013791	ND4	2.2311
A_21_P0013792	XLOC_l2_015628	2.34999
A_21_P0013802	TMLHE	2.10998
A_21_P0013815	XLOC_l2_015738	-2.22493
A_21_P0013816	XLOC_l2_015744	-2.9374
A_21_P0013832	LOC286467	2.30116
A_21_P0013860	XLOC_l2_015700	2.56685
A_21_P0013866	FTX	2.88954
A_21_P0013869	LOC286467	2.08532
A_21_P0013870	LINC00087	2.36633
A_21_P0013911	LOC730236	3.64042
A_21_P0013922	LOC100287437	-2.39542
A_21_P0013960	LOC100507508	-2.23788
A_21_P0014003	LOC100652766	2.10972
A_21_P0014024	LOC100652784	2.23224
A_21_P0014071	LOC100132909	4.7906
A_21_P0014077	LOC100505666	-5.17638
A_21_P0014078	LOC100129268	-2.97642
A_21_P0014107	PVRL3-AS1	2.68429
A_21_P0014114	LOC100506995	3.31803
A_21_P0014120	LOC100507291	3.22035
A_21_P0014134	EVC	2.66246
A_21_P0014166	LOC100506379	-2.1085
A_21_P0014170	LOC100506885	2.06755
A_21_P0014172	LOC100507025	6.56687
A_21_P0014173	LOC100507241	3.30271
A_21_P0014175	LOC100506302	2.25106
A_21_P0014194	LOC100507673	-3.62403
A_21_P0014195	LOC100506312	2.15817
A_21_P0014200	LOC100127891	3.4164
A_21_P0014219	LOC100507204	3.6561
A_21_P0014222	LOC100505501	3.17784
A_21_P0014224	LOC100505760	2.26392
A_21_P0014235	LOC100507009	-15.3894
A_21_P0014247	LOC100507309	6.91195
A_21_P0014256	STK32C	-4.24626
A_21_P0014261	LOC100507128	2.473
A_21_P0014306	LOC100507047	-2.37377
A_21_P0014321	LOC100289092	-5.59854
A_21_P0014324	LOC100507110	4.32009
A_21_P0014351	LOC100506325	3.60475
A_21_P0014379	LOC100507372	2.86098
A_21_P0014385	LOC100506848	2.51084
A_21_P0014399	LOC100505725	-2.62232
A_21_P0014410	LOC100507459	2.70081
A_21_P0014420	LOC100506503	2.1729
A_21_P0014428	LOC100506662	6.75112
A_21_P0014503	LOC100507398	2.25821
A_21_P0014600	LOC100506051	2.0654
A_21_P0014618	LOC100507653	-2.02456
A_21_P0014635	LOC100506354	4.08713
A_21_P0014649	LOC100289388	2.73414
A_21_P0014652	LOC100507411	2.7835
A_21_P0014707	LOC100508950	-2.27665
A_21_P0014726	LOC100507563	-3.25505
A_21_P0014738	LOC100509256	2.26933
A_21_P0014744	LOC100287049	2.25903
A_21_P0014762	LOC100652832	-2.04046
A_21_P0014785	LOC100652935	-2.75717
A_21_P0014806	LOC100507131	2.02541
A_21_P0014822	LOC100652912	-2.52129
A_21_P0014825	LOC100652854	-2.72171
A_21_P0014847	LOC100506802	-2.67846
A_21_P0014860	LOC100652739	2.26647
A_21_P0014871	LOC727803	-2.15292
A_21_P0014880	LOC100652751	-2.35937
A_21_P0014888	LOC100652787	2.25934
A_21_P0014920	LOC100653329	3.13205
A_21_P0014928	LOC100653149	4.08933
A_21_P0014944	LOC100653206	2.06216
A_23_P100127	CASC5	-6.32161
A_23_P100344	ORC6	-2.1881
A_23_P100632	HN1	-2.61131
A_23_P100642	PNMT	-2.86106
A_23_P100868	MYO19	-2.21529
A_23_P101013	TMC6	-27.3844
A_23_P101093	COPZ2	-2.54375
A_23_P101516	KCNC3	-2.20158
A_23_P102000	CXCR4	-6.62459
A_23_P102037	COQ10B	2.03021
A_23_P102109	TUBA4A	-8.3176
A_23_P102202	MSH6	-2.32211
A_23_P102391	SLC40A1	2.08958
A_23_P102462	FBLN7	-2.54219
A_23_P102471	MSH2	-2.13307
A_23_P102607	CHD6	2.29466
A_23_P102950	RSPH1	6.73286
A_23_P103110	MAFF	-2.68271
A_23_P103371	ADC	-2.79605
A_23_P103486	CYP2J2	2.85021
A_23_P103601	MAN1C1	-2.81851
A_23_P103672	NES	-9.47098
A_23_P10374	R3HDM2	2.10252
A_23_P103775	LRRC8C	-2.63679
A_23_P10385	DTL	-3.04729
A_23_P103897		2.03647
A_23_P104073	S100A3	-6.37766
A_23_P104372	DNAJC9	-2.11463
A_23_P104651	CDCA5	-4.16887
A_23_P104876	SPA17	-4.35127
A_23_P105028	ATL3	-2.4372
A_23_P105251	GLI1	-6.95187
A_23_P105307	DGKA	-2.14707
A_23_P105545	VAMP1	-3.40323
A_23_P105592	MVK	-3.24185
A_23_P105957	ACTN1	-2.59579
A_23_P106145	ERO1L	-2.14949
A_23_P106194	FOS	-2.97702
A_23_P106433	RCCD1	-2.18259
A_23_P106544	C16orf61	-2.20897
A_23_P106661	CMTM1	-2.2351
A_23_P106761	CORO1A	-12.7111
A_23_P107322	CORO6	-4.05907
A_23_P107421	TK1	-6.25075
A_23_P107612	RAB27B	5.00243
A_23_P108294	PPAP2C	-2.7804
A_23_P108376	THADA	3.30673
A_23_P108501	EPHA4	-2.27973
A_23_P109143	PRNP	2.05567
A_23_P109184	INSM1	3.26002
A_23_P109322	PCP4	3.0485
A_23_P109452	CHEK2	-2.58875
A_23_P109881	ITIH4	2.24714
A_23_P110196	HERC5	-2.65376
A_23_P110212	ACSL1	-2.15679
A_23_P110288	GSTCD	-2.07189
A_23_P110531	FST	12.7335
A_23_P110569	TRIM36	-2.09941
A_23_P110571	MAST4	-2.50346
A_23_P110802	CENPH	-4.4609
A_23_P110851	TERT	-2.22821
A_23_P110879	TRAF3IP2	-3.6147
A_23_P111054	HIST1H2BB	-2.47696
A_23_P111194	SPDEF	-4.75845
A_23_P111343	BCLAF1	2.46022
A_23_P111361	PPIL6	-2.08632
A_23_P112296	DBH	3.24746
A_23_P113111	AR	3.47884
A_23_P113283	ZMAT3	2.58773
A_23_P113825	NACC2	-3.4486
A_23_P11390	VCY	2.03863
A_23_P114983	TRIM63	3.00104
A_23_P115064	CRABP2	-30.789
A_23_P115261	AGT	6.18217
A_23_P115375	HIST2H3D	-3.74478
A_23_P115482	UBE2T	-3.62302
A_23_P115492	VASH2	-2.27645
A_23_P115636	TRDMT1	-2.11243
A_23_P115872	CEP55	-9.51864
A_23_P116264	NRGN	-16.4161
A_23_P116280	WT1	-3.04665
A_23_P116387	INCENP	-4.47952
A_23_P116430	USH1C	4.98945
A_23_P11652	USP1	-2.03829
A_23_P116942	LAG3	-2.87059
A_23_P117037	LETMD1	2.5554
A_23_P117582	JDP2	-5.79831
A_23_P117852	KIAA0101	-5.34312
A_23_P118150	ARL6IP1	-2.3097
A_23_P118174	PLK1	-13.2062
A_23_P118203	ZG16B	2.70415
A_23_P118246	GINS2	-4.74849
A_23_P11843	LRRN2	2.14769
A_23_P11859	HSD17B7	-2.62444
A_23_P11862	C1orf112	-3.25226
A_23_P118722	ASGR1	-3.16849
A_23_P118815	BIRC5	-6.80719
A_23_P118834	TOP2A	-8.27964
A_23_P118888	PAFAH1B1	-2.09986
A_23_P119095	PPP1R13L	-2.13162
A_23_P119254	ASF1B	-4.61464
A_23_P119353	RASIP1	-3.52445
A_23_P119362	EMP3	-4.12856
A_23_P119562	CFD	-4.71394
A_23_P119916	WNT6	-3.23498
A_23_P11995	PRDX1	-2.02797
A_23_P120125	COLEC11	2.00334
A_23_P120316	MTHFD2	-2.11236
A_23_P120883	HMOX1	-3.02784
A_23_P121011	CSRNP1	-2.23481
A_23_P121222	RAD18	-2.25865
A_23_P121250	EIF4A2	3.18478
A_23_P121265	TWF2	-2.10561
A_23_P121374	SEMA5B	-2.88011
A_23_P121441	NLGN4Y	2.44923
A_23_P121527	KLHL5	-2.09704
A_23_P121637	PRSS12	-6.48485
A_23_P121676	CXXC4	2.26684
A_23_P122197	CCNB1	-7.49143
A_23_P122443	HIST1H1C	-2.19119
A_23_P122531	C6orf48	2.62616
A_23_P122662	GFOD1	-6.33434
A_23_P122863	GRB10	-3.51937
A_23_P123086	KIAA1908	2.64964
A_23_P123308	TEX15	-2.34193
A_23_P12336	PRMT6	2.57218
A_23_P12363	ROR1	-6.19093
A_23_P123732	C9orf103	4.31452
A_23_P123974	DTYMK	-2.55853
A_23_P124122	PXMP2	-2.0855
A_23_P124417	BUB1	-7.76235
A_23_P124427	NEK1	2.13216
A_23_P124733	COQ2	-4.26059
A_23_P125265	KPNA2	-3.82709
A_23_P125423	C1R	-2.91599
A_23_P125505	PPEF1	-3.71977
A_23_P125680	FAM70A	2.5823
A_23_P125772	SRPK3	5.7221
A_23_P126120	CENPL	-3.03459
A_23_P126212	CLSPN	-3.25515
A_23_P126593	S100A11	-3.09064
A_23_P126836	TNFSF4	2.12615
A_23_P126844	TNFRSF25	2.60502
A_23_P127186	TACC2	2.74121
A_23_P127385	MYBPC3	11.6811
A_23_P127460	SIPA1	-3.81415
A_23_P127793	EML3	-2.1683
A_23_P128147	TUBA1B	-2.91388
A_23_P12816	HELLS	-2.72221
A_23_P128215	SOCS2	3.24641
A_23_P128375	C12orf34	-2.80168
A_23_P128598	TUBA3C	-2.00315
A_23_P128698	SPRY2	-2.37503
A_23_P128728	ARG2	-6.00818
A_23_P128817	PCK2	-6.76825
A_23_P128967	ALDH6A1	2.59551
A_23_P129014	EFCAB11	-2.91177
A_23_P129064	GATM	2.63618
A_23_P129075	WDR76	-7.48707
A_23_P129133	OCA2	4.821
A_23_P129188	CALML4	-2.67767
A_23_P129246	PLEKHO2	-2.09601
A_23_P129556	IL4R	-2.46077
A_23_P129717	ERI2	-2.12571
A_23_P129786	SREBF1	-2.00806
A_23_P130182	AURKB	-9.63747
A_23_P130856	CEP89	-2.17876
A_23_P130974	KIAA1683	2.81375
A_23_P131596	PRADC1	-2.11838
A_23_P131683	MAPRE3	-2.78085
A_23_P131866	AURKA	-7.89753
A_23_P132027	SPAG4	-2.17074
A_23_P132175	RTN4R	-2.91339
A_23_P132237	C22orf31	7.918
A_23_P132277	MCM5	-3.28198
A_23_P132718	SEMA3B	3.67189
A_23_P132910	RBM47	5.0528
A_23_P132915	FAM114A1	-3.14245
A_23_P133123	MND1	-5.19165
A_23_P133236	PCDHB14	2.40169
A_23_P133293	MCTP1	5.19575
A_23_P133438	FAM105A	-3.28963
A_23_P133474	GPX3	-2.93268
A_23_P133956	KIFC1	-6.31012
A_23_P134085	CNKSR3	3.80935
A_23_P134109	EPB41L2	-2.01073
A_23_P134295	NUDT1	-2.54555
A_23_P134426	GPNMB	5.38145
A_23_P134454	CAV1	2.30566
A_23_P134684	HMBOX1	2.51645
A_23_P134935	DUSP4	-5.09603
A_23_P135061	CORO2A	-4.61902
A_23_P135248	CCL27	-3.85883
A_23_P135257	PRSS3	-3.57127
A_23_P135857	EIF2AK3	-2.22947
A_23_P135977	CKAP5	-2.09155
A_23_P136460	FAM13B	2.1623
A_23_P136817	KNTC1	-3.39268
A_23_P136909	HMGN5	-2.19313
A_23_P137035	PIR	-2.38828
A_23_P137173	TMSB15A	-4.69137
A_23_P137381	ID3	2.39814
A_23_P137984	S100A10	-6.30281
A_23_P138480	C10orf95	2.05728
A_23_P138507	CDK1	-6.93549
A_23_P138541	AKR1C3	12.8768
A_23_P1387	ARHGAP19	-4.39494
A_23_P138881	ACTN3	-2.67573
A_23_P139471	RPS26	-2.13919
A_23_P139547	TUBA1A	-3.0649
A_23_P139654	KLRC1	5.0277
A_23_P139704	DUSP6	-23.9715
A_23_P139722	TNFRSF1A	-2.24555
A_23_P139919	CHST11	-2.20725
A_23_P140146	IFI27L2	3.09267
A_23_P14062	NUP107	-2.08528
A_23_P141180	TOM1L2	3.07159
A_23_P141447	RDM1	-5.11992
A_23_P141680	BCAS3	2.11688
A_23_P14193	RFC3	-2.22026
A_23_P141965	HAUS8	-3.63478
A_23_P142255	SHD	2.04753
A_23_P142403	TM6SF2	2.90912
A_23_P142447	MYO1F	2.32862
A_23_P14255	GUCY1B2	2.31168
A_23_P142606	CRYGC	-7.55176
A_23_P142631	FKBP1B	-3.88499
A_23_P142878	ATOH8	-2.14272
A_23_P143006	PRLH	-2.16101
A_23_P143143	ID2	2.53076
A_23_P143190	MYBL2	-8.05458
A_23_P143247	TSHZ2	3.64138
A_23_P143692	SH3BP1	-2.53501
A_23_P143817	MYLK	-6.49419
A_23_P143935	PIGZ	2.0204
A_23_P143994	FANCD2	-4.62738
A_23_P144005	C3orf32	2.56819
A_23_P144054	PRKCD	-4.73131
A_23_P144476	SPRY1	-2.23526
A_23_P144684	ANKRD32	-3.06608
A_23_P144807	SEPT8	4.00589
A_23_P144916	GFPT2	-2.48991
A_23_P145134	FGFR1OP	-2.45875
A_23_P145289	GNL1	-2.12297
A_23_P145529	PKIB	-4.05272
A_23_P145606	CHRM2	2.98628
A_23_P145694	ASNS	-2.00437
A_23_P145711	C7orf10	2.3824
A_23_P145863	S100A11	-2.9662
A_23_P145874	SAMD9L	-7.84996
A_23_P145904	H2AFV	-2.29683
A_23_P145957	TPK1	2.76721
A_23_P145965	TPST1	-2.03285
A_23_P146444	CORO2A	-4.12653
A_23_P146830	SLC25A10	-2.02929
A_23_P146849	APBA2	2.31848
A_23_P147245	OSBPL10	-9.44562
A_23_P147786	RIMS2	5.24554
A_23_P147805	UPP1	-2.95248
A_23_P147900	POU6F2	2.0415
A_23_P148047	PTGER4	6.27148
A_23_P148121	EHBP1L1	-5.93053
A_23_P148194	ADI1	2.62895
A_23_P148297	SH3BGRL	2.28949
A_23_P148475	KIF4A	-7.68748
A_23_P148584	DOCK11	-4.51914
A_23_P148807	CDC7	-2.87152
A_23_P14886	GNPTG	2.04928
A_23_P148990	HMCN1	2.0308
A_23_P149200	CDC20	-8.23609
A_23_P149427	CAPN9	4.18156
A_23_P149494	ABHD12	-2.14398
A_23_P149545	HIST2H2BE	4.23123
A_23_P149626	PLEKHG5	3.75189
A_23_P14975	C16orf48	-2.49236
A_23_P14986	HSD11B2	2.80288
A_23_P149975	FAM107B	3.10009
A_23_P150018	DUSP5	-3.81627
A_23_P150281	TP53I11	-2.25389
A_23_P150350	C11orf1	3.01059
A_23_P150935	TROAP	-8.20084
A_23_P151046	KLRC1	10.9083
A_23_P151075	ARHGDIB	-2.11365
A_23_P151150	FOXM1	-7.65859
A_23_P151529	C14orf132	2.90149
A_23_P151820	RIN3	3.11372
A_23_P1519	PITPNM1	-5.00113
A_23_P152136	GINS3	-2.58559
A_23_P152235	IRX3	-3.30743
A_23_P152655	ICAM2	-2.0243
A_23_P152768	TUBG1	-2.72966
A_23_P152949	LRRC46	-2.41215
A_23_P153529	TRPM4	-2.30753
A_23_P15369	CD300LB	2.13114
A_23_P153867	CERS4	2.08153
A_23_P153897	GNG7	2.21506
A_23_P154065	TUBA4A	-8.71258
A_23_P15450	TMEM100	-6.3803
A_23_P154566	TOX2	-4.63594
A_23_P154688	SLC4A11	-2.27853
A_23_P154740	PLK1S1	2.68647
A_23_P154962	RIMBP3	2.27736
A_23_P155688	SPINK2	-2.34298
A_23_P155711	NEIL3	-4.21781
A_23_P155765	HMGB2	-3.21055
A_23_P155969	PLK4	-5.46961
A_23_P155989	CENPK	-4.99986
A_23_P15603	MRM1	-2.05901
A_23_P156310	SKP2	-2.03907
A_23_P156880	ENPP1	3.00786
A_23_P157109	ADCYAP1R1	2.66975
A_23_P157299	AEBP1	-2.93504
A_23_P157404	AP1S1	-2.25137
A_23_P157766	C9orf68	2.02653
A_23_P157795	CTNNAL1	-2.9206
A_23_P157926	LINGO2	2.64199
A_23_P158096	COL27A1	-6.66141
A_23_P158277	TMCO4	2.26702
A_23_P15844	BRIP1	-3.54338
A_23_P158596	AGTRAP	-2.30527
A_23_P158725	SLC16A3	-8.21479
A_23_P158880	STARD5	-4.61516
A_23_P159125	SLC16A5	-7.55131
A_23_P159227	ADAM15	-2.35839
A_23_P159237	GPR20	-2.04178
A_23_P159382	SEC24D	-4.06295
A_23_P159390	TOPBP1	-2.39634
A_23_P159974	KLHL13	-3.40283
A_23_P160226	HEATR8	5.64031
A_23_P160537	C1orf135	-3.64555
A_23_P160546	FAM63A	2.5723
A_23_P160559	ECM1	-2.09849
A_23_P160567	ZMYND12	3.77111
A_23_P160800	NR0B2	2.64967
A_23_P160934	ANP32E	-2.46907
A_23_P161297	OGDHL	2.7592
A_23_P161522	TMEM134	2.11185
A_23_P161615	POLA2	-3.44714
A_23_P161624	FOSL1	-9.06477
A_23_P162120	NUMA1	2.10162
A_23_P162211	MANSC1	2.0352
A_23_P162449	SRGAP1	3.23391
A_23_P162719	DIAPH3	-5.06296
A_23_P162746	CRYL1	2.03113
A_23_P16275	TSKS	-2.48271
A_23_P163099	POLE2	-3.61826
A_23_P163143	ACYP1	-2.79623
A_23_P163227	CKMT1A	2.79559
A_23_P163380	MTHFS	2.48221
A_23_P163455	MAP1A	-3.31862
A_23_P163458	EHD4	-2.97166
A_23_P163467	C15orf52	3.8521
A_23_P163481	BUB1B	-4.94094
A_23_P163567	SMPD3	-7.19058
A_23_P163682	RHBDF1	-2.0504
A_23_P164057	MFAP4	7.49877
A_23_P164089	RFFL	-3.43936
A_23_P16469	PLAUR	-9.78293
A_23_P164826	RNASEH2A	-3.02617
A_23_P16523	GDF15	-2.40014
A_23_P165360	ASB1	-2.48538
A_23_P165937	DSN1	-2.93727
A_23_P166	MOB3C	2.02678
A_23_P166023	PFDN4	2.14553
A_23_P166087	RASSF2	-3.53918
A_23_P166459	LGALS1	-3.10968
A_23_P167005	GPR160	-4.07073
A_23_P167040	PDIA5	-3.32169
A_23_P16722	DOCK10	2.29844
A_23_P167389	ARAP3	-5.08228
A_23_P167401	PCDHB11	2.49091
A_23_P167509	CYFIP2	2.21004
A_23_P167599	FAM134B	2.77616
A_23_P167692	MAPK9	-2.009
A_23_P167812	RBM24	-2.80613
A_23_P167920	DLL1	3.48871
A_23_P167983	HIST1H2AC	8.49133
A_23_P168551	SLC29A4	2.25509
A_23_P169460	FRMPD1	3.17114
A_23_P169629	SHMT2	-2.31685
A_23_P169978	ZNF608	-3.8803
A_23_P170491	TRAIP	-2.79908
A_23_P170498	NTAN1	-2.24909
A_23_P17103	TSGA10	3.49434
A_23_P171249	IGBP1	2.09457
A_23_P171296	MPP1	-2.07901
A_23_P171359	WDR44	-3.70616
A_23_P17192	RAPGEF4	2.95681
A_23_P17345	MAFB	6.71561
A_23_P17695	SLC37A1	4.60399
A_23_P17821	PLA2G3	-3.16785
A_23_P18196	RFC4	-2.6303
A_23_P18447	PPARGC1A	2.61727
A_23_P18579	PTTG2	-9.18252
A_23_P18641	SNX25	-3.51856
A_23_P18649	FAT4	5.13262
A_23_P18798	PCDHB9	3.79386
A_23_P19030	ARSI	-25.2284
A_23_P19291	TUBB2A	-7.27274
A_23_P19348	CUL7	2.91993
A_23_P19455	MDC1	-2.19965
A_23_P19673	SGK1	2.94052
A_23_P19712	GMNN	-2.61497
A_23_P200203	ECHDC2	2.67626
A_23_P200260	PCNXL2	4.04969
A_23_P200310	DEPDC1	-7.23339
A_23_P200325	RABGAP1L	2.33002
A_23_P200493	LBR	-2.08376
A_23_P200829	SRGAP2	-4.10981
A_23_P200874	CEP85	-2.16145
A_23_P201459	IFI6	3.19243
A_23_P201655	MYCBP	-2.32347
A_23_P20196	ARPC1B	-5.48197
A_23_P202138	SFXN3	-2.58027
A_23_P202245	RET	-14.2219
A_23_P202334	FGFR2	2.74848
A_23_P202392	SUV39H2	-2.04303
A_23_P202448	CXCL12	5.17051
A_23_P202881	FEZ1	-3.23156
A_23_P203023	RDX	-4.0522
A_23_P203391	ASRGL1	-3.14989
A_23_P203439	KCNC1	-2.7787
A_23_P203920	SSPN	2.70115
A_23_P204016	CACNB3	-2.36364
A_23_P204630	NTN4	4.17514
A_23_P204751	ACCN2	-3.53154
A_23_P20494	NDRG1	4.44557
A_23_P204998	FARP1	-2.72793
A_23_P205200	DHRS12	3.40984
A_23_P205789	GABPB1	-2.60782
A_23_P205913	SLC24A1	2.30019
A_23_P205959	ALDH1A3	-2.9865
A_23_P206022	ITGA11	2.90873
A_23_P206059	PRC1	-4.7165
A_23_P206612	USP31	-2.88621
A_23_P20697	ADAMTSL2	5.73258
A_23_P207058	SOCS3	-3.48568
A_23_P207319	MAP3K14	-2.33518
A_23_P207399	NBR1	2.1434
A_23_P207400	BRCA1	-3.77279
A_23_P207600	PSMD11	-2.00265
A_23_P207632	ATP2A3	-3.65482
A_23_P207742	THRA	2.8159
A_23_P207911	TRPV2	-3.81268
A_23_P20823	WDR34	-4.44695
A_23_P208293	PVRL2	-5.55426
A_23_P208325	ZNF235	2.50621
A_23_P208674	C19orf63	2.05826
A_23_P208880	UHRF1	-4.28886
A_23_P209183	GLT25D1	-2.20397
A_23_P209232	CLIP4	2.03064
A_23_P209288	CUL3	3.09197
A_23_P210015	PTPN18	-3.49801
A_23_P210224	DPYSL5	-9.29463
A_23_P210581	KCNG1	-2.30788
A_23_P21063	SCN5A	-5.31276
A_23_P210690	TRIB3	-2.60956
A_23_P210708	SIRPA	-2.07118
A_23_P211167	C21orf2	3.14274
A_23_P211345	TBX1	-2.23118
A_23_P211504	KDELR3	-3.90969
A_23_P211543	MCHR1	-2.2853
A_23_P211598	PMM1	-2.66385
A_23_P211627	NUP50	-2.36741
A_23_P211631	FBLN1	-2.18282
A_23_P212050	BCHE	6.86954
A_23_P21207	UBA7	2.8591
A_23_P212126	COLQ	2.38351
A_23_P212159	NUP210	-2.755
A_23_P212284	POC1A	-4.51552
A_23_P212339	FYCO1	2.26012
A_23_P212511	TTC14	2.03332
A_23_P212792	CEP135	-2.24177
A_23_P212844	TACC3	-7.04694
A_23_P213166	C4orf21	-2.61377
A_23_P213375	PCDHB2	2.00355
A_23_P21376	MAGI2	2.94738
A_23_P214080	EGR1	2.43613
A_23_P214487	HIST1H4C	-2.67121
A_23_P214603	FLOT1	-2.61589
A_23_P21473	CEP70	-2.5073
A_23_P214907	MTHFD1L	-2.55957
A_23_P21495	FCGBP	5.44553
A_23_P214969	CITED2	2.86588
A_23_P215419	ICA1	3.47402
A_23_P21560	FAM49A	-9.3891
A_23_P215787	HBP1	2.12037
A_23_P215913	CLU	4.96447
A_23_P216108	ANK1	2.19843
A_23_P216355	TONSL	-2.79207
A_23_P216679	CDC14B	-2.01911
A_23_P217468	AFF2	2.26238
A_23_P217475	IDS	-2.51304
A_23_P218058	KLRC4	5.88324
A_23_P218079	SLC38A2	2.18121
A_23_P218086	TPCN1	2.22136
A_23_P218131	INF2	-4.78293
A_23_P218237	LCAT	-2.8831
A_23_P218331	CYB561	-2.3178
A_23_P218375	ITGAE	-2.13286
A_23_P218579	GLB1L	-2.14775
A_23_P218597	NPAS2	-7.37741
A_23_P218827	POLQ	-4.1185
A_23_P218942	PCDHAC2	-2.63195
A_23_P22614	SEPT6	-3.02621
A_23_P23074	IFI44	-4.25211
A_23_P2317	DDN	-3.84258
A_23_P23206	MAD2L2	-2.64797
A_23_P23303	EXO1	-5.4321
A_23_P23380	ELOVL1	-2.32298
A_23_P2355	CBX5	-2.1473
A_23_P23611	AMY1C	9.32151
A_23_P23669	PALMD	-10.9413
A_23_P23728	SV2A	-2.80342
A_23_P23765	ITGB3BP	-2.11211
A_23_P24157	PYROXD2	2.35427
A_23_P24389	CCDC88B	-2.31932
A_23_P24586	ACCS	2.36182
A_23_P24774	ABCC8	2.31172
A_23_P24884	ST5	2.00706
A_23_P24987	TSPAN31	2.30007
A_23_P250102	CAND2	-2.50619
A_23_P25019	PRIM1	-3.50292
A_23_P250231	ANKRD7	2.32216
A_23_P250385	HIST1H1B	-6.07647
A_23_P250478	PDK3	-2.49857
A_23_P25069		-5.36884
A_23_P251151	NELL1	7.33956
A_23_P251377	C3orf37	-2.18863
A_23_P251421	CDCA7	-2.75775
A_23_P252052	FILIP1L	2.6465
A_23_P25215	RECQL	-2.08048
A_23_P252193	ITGA9	-2.96128
A_23_P252201	EAF2	-2.28867
A_23_P252306	ID1	2.91346
A_23_P252335	MIS18A	-2.37257
A_23_P252556	BAI3	2.24653
A_23_P252740	DSCC1	-4.29222
A_23_P252808	WBP1	2.10516
A_23_P25293	NCAPD2	-4.67369
A_23_P253012	GRAMD1C	-3.40866
A_23_P25305	ASCL1	2.48884
A_23_P253200	RPL15	2.30922
A_23_P253301	PFN2	-2.18464
A_23_P253375	CUX1	2.12153
A_23_P253446	GAP43	-3.4006
A_23_P25348	ACAD10	2.35992
A_23_P253524	CENPE	-6.89592
A_23_P253752	FAM54A	-5.36321
A_23_P254079	STBD1	2.40981
A_23_P254271	TUBB6	-3.89181
A_23_P254353	NOXA1	3.53662
A_23_P254442	LOC155060	3.01166
A_23_P254507	HOPX	2.30753
A_23_P254688	TMEM108	-4.2972
A_23_P254702	DEK	-2.33097
A_23_P254733	MLF1IP	-4.67479
A_23_P254816	TCF15	-3.43557
A_23_P255376	CCDC109B	-4.3441
A_23_P255672	ABLIM2	2.35946
A_23_P256084	ARSE	4.10844
A_23_P25626	BORA	-4.86602
A_23_P256455	RPA3	-2.02234
A_23_P25674	CKB	-2.78652
A_23_P256948	MSC	2.68516
A_23_P256956	KIF20A	-9.92874
A_23_P25706	CLMN	-4.37101
A_23_P257164	AMT	3.29183
A_23_P2573	TMEM117	2.00805
A_23_P257503	HERC1	3.61758
A_23_P257668	TTC26	-2.0318
A_23_P257743	SHB	-3.83005
A_23_P257895	MAPK1	-4.49179
A_23_P257971	AKR1C1	2.39943
A_23_P258018	MYL5	7.53201
A_23_P258088	PACSIN1	-5.39484
A_23_P258221	ABCC5	2.32815
A_23_P258493	LMNB1	-3.39119
A_23_P25873	WDHD1	-4.66613
A_23_P25913	DNAL1	-2.07096
A_23_P259189	CLIC4	-2.28719
A_23_P259292	C1QTNF5	-2.32896
A_23_P259506	C5orf32	-2.6035
A_23_P259586	TTK	-7.69276
A_23_P259692	PSAT1	-2.82198
A_23_P259874	SEC22A	-2.05793
A_23_P26037	FRMD5	-2.7489
A_23_P26223	ASL	-2.64992
A_23_P26386	TPPP3	-3.37994
A_23_P26557	C16orf59	-2.70991
A_23_P26649	NMRAL1	-2.12914
A_23_P26847	SOX9	2.06463
A_23_P26865	MYH3	2.9268
A_23_P26928		-2.43079
A_23_P27005	DHRS11	-2.50698
A_23_P27306	COLEC12	2.30105
A_23_P27584	MYADM	-2.36409
A_23_P27606	IL27RA	-2.458
A_23_P27636	ZNF700	-2.03927
A_23_P27677	IRF3	-2.01982
A_23_P27724	SEPW1	2.1273
A_23_P27983	APLP1	-6.3172
A_23_P28015	ZNF558	2.01231
A_23_P28120	SIX2	-2.07414
A_23_P2814	SMAD9	2.04813
A_23_P28169	ARL6IP6	-2.00899
A_23_P28434	VAMP8	5.85051
A_23_P28507	MGAT4A	-3.07105
A_23_P28733	RBL1	-3.26118
A_23_P28772	DBNDD2	-2.15245
A_23_P28886	PCNA	-3.22897
A_23_P28953	DNMT3B	-2.69572
A_23_P29204	MTFP1	-2.14092
A_23_P29248	TST	2.40872
A_23_P29257	H1F0	-2.24004
A_23_P29723	SGOL1	-8.01634
A_23_P29773	LAMP3	-4.99437
A_23_P29836	TMEM42	2.16418
A_23_P29922	TLR3	-2.05589
A_23_P300056	CDC42	-3.64098
A_23_P301053	PAIP2B	2.07331
A_23_P301247	HIST2H2AC	-2.45917
A_23_P301521	KIAA1462	2.69738
A_23_P301855	LSAMP	6.01555
A_23_P301925	COX1	2.61002
A_23_P30200	PCDHB16	2.03553
A_23_P302568	SLC30A3	-8.48062
A_23_P302654	CEP72	-3.02473
A_23_P302681	FIGNL1	-2.49378
A_23_P302787	LOC375295	-2.19849
A_23_P30315	TRIM7	-17.9369
A_23_P303548		-2.87424
A_23_P30363	P4HA2	-11.471
A_23_P304897	BDKRB2	-3.7705
A_23_P305033	TAB3	2.02148
A_23_P305140	C10orf32	2.77977
A_23_P305723	MIER1	2.6231
A_23_P305759	ABHD3	-3.24434
A_23_P305877	C9orf123	2.91737
A_23_P30603	DDO	2.43633
A_23_P306215	FAM84A	3.04891
A_23_P306479	LOC100009676	2.02336
A_23_P30799	HIST1H3F	-3.45417
A_23_P30805	HIST1H4J	-2.40986
A_23_P30813	HIST1H4K	-2.23781
A_23_P30884	CLIC1	-2.9961
A_23_P309207	ZNF577	3.00492
A_23_P309779	N4BP2	2.48364
A_23_P310274	PRSS2	-2.66175
A_23_P31064	MOXD1	-3.9891
A_23_P31073	MYB	-4.05579
A_23_P311010	SPRY3	4.49829
A_23_P31116	ACOT13	2.14819
A_23_P31135	ACAT2	-2.5009
A_23_P31143	TPD52L1	2.74708
A_23_P311616	JMJD6	-2.17069
A_23_P311640	AGFG2	-2.12019
A_23_P312150	EDN2	2.20241
A_23_P312610	DNAJC4	2.00442
A_23_P312863	TUBB4B	-4.8767
A_23_P31376	LRRN3	3.36011
A_23_P314712	CABYR	-5.02191
A_23_P315252	ND4	2.50075
A_23_P316460	C7orf29	2.05606
A_23_P316612	GLIS1	3.9875
A_23_P316741	TSPAN4	-2.33237
A_23_P316850	ODF3L2	2.21965
A_23_P317056	ND6	-2.12834
A_23_P31798	NAT2	-3.10261
A_23_P318420	CTTNBP2NL	2.31194
A_23_P319050	ZNF493	2.04147
A_23_P31921	ASS1	-16.0454
A_23_P319719	PGAM5	-2.27444
A_23_P32029	SLC35D2	3.44851
A_23_P320530	ZNF780A	2.18114
A_23_P320829	CEP128	-2.24918
A_23_P320862	C9orf43	2.78827
A_23_P321466	PEX11G	3.41563
A_23_P321511	MARCH3	-3.76532
A_23_P321913	DEF6	-2.18895
A_23_P323166	SRRM2	4.26734
A_23_P323563	PLEKHG2	-2.22422
A_23_P323685	HIST1H4H	-2.34066
A_23_P323751	FAM83D	-6.26168
A_23_P325040	TMPO	-2.62778
A_23_P325562	SLC1A7	4.25943
A_23_P325924	FAM59B	-3.3314
A_23_P326204	SGMS2	-2.64808
A_23_P326893	CCDC151	-2.87571
A_23_P32707	ESPL1	-8.53364
A_23_P327140	RNF213	2.75329
A_23_P327156	LOC645431	2.37465
A_23_P327483	SPATA6	-2.21456
A_23_P327519	STARD4	-2.50643
A_23_P329768	GREB1	2.94923
A_23_P33093	ST6GALNAC5	3.3889
A_23_P3312	ISLR	-3.33451
A_23_P331479	PPP1R18	-2.21711
A_23_P331700	SRRM3	-3.24936
A_23_P332789	CHRNB4	-3.85287
A_23_P333138	MON2	2.54147
A_23_P334218	WDR67	-2.39534
A_23_P334664	PML	-2.15437
A_23_P334845	ARHGAP19	-3.09063
A_23_P33613	DCTPP1	-2.27407
A_23_P336198	GLCCI1	2.26001
A_23_P336554	IL1RAP	-2.49361
A_23_P336796	GXYLT1	-2.05698
A_23_P337642	ATP2B3	3.36244
A_23_P337726	ATP6	2.22354
A_23_P338325	ELK3	-2.54133
A_23_P338505	C19orf40	-2.90131
A_23_P33914	NUP62CL	-3.76402
A_23_P339480	HAT1	-2.05416
A_23_P33984	TMEM27	3.07652
A_23_P340263	RNF175	-2.05345
A_23_P340308	TAS2R19	3.43142
A_23_P342131	CYBASC3	2.24063
A_23_P342709	FBXO15	2.14876
A_23_P345692	IL17D	2.80591
A_23_P345707	C15orf42	-5.43848
A_23_P345928	C12orf26	2.10887
A_23_P346048	HERC2P2	2.50124
A_23_P346405	MCU	-2.07008
A_23_P346900	CACNA2D2	2.18618
A_23_P346982	DTWD2	3.14115
A_23_P34788	KIF2C	-8.57588
A_23_P348121	FOSL2	2.57505
A_23_P348159		2.91203
A_23_P34835	LMNA	-2.4898
A_23_P349398	ZAR1	-2.10479
A_23_P349771	HAUS5	-2.07732
A_23_P349928	SP100	-2.0258
A_23_P349966	TMEM130	5.5142
A_23_P350574	FCRLB	2.07388
A_23_P351275	UPP1	-3.67017
A_23_P351757	PLCD3	-4.58553
A_23_P351837	KLHL35	3.51836
A_23_P35219	NEK2	-11.0292
A_23_P352266	BCL2	3.13967
A_23_P35349	SVIL	-2.94823
A_23_P353717	RMI2	-4.43937
A_23_P354297	CHTF18	-2.35765
A_23_P355439	HIST1H2AA	-2.32961
A_23_P356494	SPINK5	2.83565
A_23_P356684	ANLN	-5.38107
A_23_P357207	MRAP2	-6.60821
A_23_P357794	MTBP	-2.44251
A_23_P35871	E2F8	-5.94104
A_23_P35883	FOXRED1	-2.1283
A_23_P358917	CYP3A7	2.87519
A_23_P35912	CASP4	-2.26218
A_23_P359540	HIST1H4F	-3.48536
A_23_P35970	SLC37A4	-2.49023
A_23_P3602	NUDT7	2.01123
A_23_P360754	ADAMTS4	-4.8149
A_23_P360964	DACT3	-6.1069
A_23_P361419	DEPDC1B	-6.02769
A_23_P361773	CCND3	-3.78614
A_23_P362183	ANKS6	2.61867
A_23_P362191	LINC00324	2.07145
A_23_P362893	TEAD1	2.1459
A_23_P363174	HIST1H2AL	-8.87827
A_23_P36345	STARD10	-2.19011
A_23_P363936	HSPA4L	-2.29591
A_23_P364107	MIS18BP1	-2.78677
A_23_P364613	HOGA1	3.12407
A_23_P36562	ITGA5	-7.20657
A_23_P36611	APAF1	-2.04894
A_23_P366230	LATS1	2.16243
A_23_P367899	EPOR	-5.71047
A_23_P36795	SYT1	3.14274
A_23_P368195	LSM11	-2.47354
A_23_P368934	FBRSL1	2.18211
A_23_P368996	LRRC56	5.92579
A_23_P36985	PCDH8	3.1838
A_23_P369899	TMEM158	-3.69131
A_23_P369994	DCLK1	-5.27274
A_23_P370097	TMEM237	-2.98616
A_23_P370162	XRRA1	2.62857
A_23_P370544	ANKAR	2.55268
A_23_P370666	GLYATL1	-4.0791
A_23_P370989	MCM4	-2.84156
A_23_P371410	PRKACB	-2.20184
A_23_P37144	C14orf126	2.01806
A_23_P372860	HIST1H2AC	-2.63922
A_23_P373119	HMGB3P1	-2.06414
A_23_P37375	RPS6KA5	2.0605
A_23_P374767	UBE2D4	2.17616
A_23_P375	CDCA8	-6.01565
A_23_P375165	TEX19	-8.371
A_23_P37623	GOLGA8A	2.09937
A_23_P37778	FHOD1	-3.7303
A_23_P37910	MAPK3	-2.00965
A_23_P379200	FMNL3	-3.29568
A_23_P379475	DHCR24	-2.65868
A_23_P379550	YARS	-2.59158
A_23_P379614	OIP5	-3.67705
A_23_P379649	BMF	3.47185
A_23_P381102	CCDC74B	-12.8808
A_23_P38167	GPRC5C	-2.22978
A_23_P382043	NT5DC1	2.05939
A_23_P383009	IGFBP5	6.35023
A_23_P383118	ZSWIM5	2.16437
A_23_P383422	NFKBID	-2.09349
A_23_P383986	CHST15	2.63683
A_23_P384044	CNIH3	5.87436
A_23_P384698		-2.06322
A_23_P385105	PLCD4	4.2679
A_23_P385206	STX12	2.11319
A_23_P385861	CDCA2	-8.2371
A_23_P38618	PIGL	-2.05549
A_23_P387000	XKR6	2.13065
A_23_P387471	MICB	-2.92079
A_23_P387552	RARG	-3.22363
A_23_P388146	ZNF587	-4.99378
A_23_P388433	C4orf3	2.85355
A_23_P388812	CKAP2L	-8.99027
A_23_P39076	RRAS	-6.47159
A_23_P39116	LIG1	-3.47448
A_23_P391443	PPM1H	5.238
A_23_P391506	IVNS1ABP	2.35885
A_23_P392126	C17orf108	4.8335
A_23_P39237	ZFP36	-2.636
A_23_P392384	AIF1L	-4.35281
A_23_P39251	PLIN5	2.46058
A_23_P393034	HAS3	2.10869
A_23_P393645	ADAMTS13	2.31028
A_23_P393880	KIAA1244	-2.0844
A_23_P394064	PTRF	-3.2108
A_23_P394259	MPP2	-3.77138
A_23_P394836	INF2	-2.12062
A_23_P395172	ABHD2	-2.1808
A_23_P395374	HIST1H4D	-3.31499
A_23_P397341	PAQR4	-5.51612
A_23_P398530	WHSC1	-2.22884
A_23_P398637	RG9MTD2	3.01004
A_23_P398854	DOK7	3.3304
A_23_P400449	VAT1L	-3.08875
A_23_P400515	KIF17	-2.29508
A_23_P400603	MGC21881	2.19721
A_23_P401	CENPF	-4.80598
A_23_P401055	SOX2	2.76978
A_23_P40108	COL9A3	-2.92552
A_23_P401106	PDE2A	6.27172
A_23_P401472	CHRM3	2.33223
A_23_P401904	PHF19	-4.12289
A_23_P403081	C5orf34	-3.79436
A_23_P404162	HDAC9	3.42456
A_23_P40453	CBR3	-6.14239
A_23_P404606	C5orf41	2.37486
A_23_P404730	ARHGAP33	-4.19933
A_23_P4052		-3.40262
A_23_P406131	TMEM159	-2.31709
A_23_P406227	MGC23284	3.84503
A_23_P40657	GCAT	2.92688
A_23_P406928	ND5	3.81554
A_23_P407583	PEG3	-2.08524
A_23_P408094	MXD1	3.54178
A_23_P4082	CCT6B	2.97187
A_23_P40847	CHST2	9.40278
A_23_P408473	HEATR7A	3.28323
A_23_P408955	E2F2	-4.72867
A_23_P409623	PPFIBP2	-3.59824
A_23_P410625	ZNF367	-2.76753
A_23_P410725	ZNF491	2.55447
A_23_P411335	SGOL2	-5.52085
A_23_P411612	SPRYD4	3.03417
A_23_P412186	ZNF252	2.13901
A_23_P41267	LOC401127	-2.2219
A_23_P413585	FOXD2	-2.18029
A_23_P41390	SH3TC1	-2.36033
A_23_P413923	DMRTA1	4.45183
A_23_P41476	SHISA3	-2.8862
A_23_P415006	RAB11FIP5	-3.26039
A_23_P415611	SLC9B1	3.18659
A_23_P415633	SGK494	-2.48893
A_23_P41599	PCDHB8	2.14074
A_23_P416034	HAUS7	-3.47105
A_23_P416036	HAUS7	-2.92842
A_23_P416468	PIF1	-6.7953
A_23_P417415	ACOT11	2.40491
A_23_P41804	NKD2	-2.42219
A_23_P419202	ZNF658	2.07307
A_23_P41948	CCDC99	-2.87766
A_23_P419786	ZNF781	3.02696
A_23_P420551	CIT	-5.42266
A_23_P420692	PPFIA4	-2.51087
A_23_P421423	TNFAIP2	-5.7593
A_23_P421811	C20orf132	2.58186
A_23_P42198	HIST1H3G	-2.51483
A_23_P422115	C9orf116	-3.23678
A_23_P422193	SUV39H1	-2.16242
A_23_P422212	SLC35F3	2.47682
A_23_P42257	IER3	-5.88401
A_23_P422766	KLHDC1	2.45745
A_23_P423197	RXRA	2.13107
A_23_P42322	COL11A2	3.07148
A_23_P423331	NTNG2	2.06365
A_23_P423457	SERINC5	2.23429
A_23_P423695	MXD4	2.26766
A_23_P423891	SLC25A16	2.15929
A_23_P425502	DONSON	-6.78684
A_23_P427122	ART5	-3.17704
A_23_P428129	CDKN1C	2.14673
A_23_P428640	PPP1R3E	2.29023
A_23_P429491	C11orf82	-3.25283
A_23_P429581	TMEM67	-2.34291
A_23_P430201	CEP128	-2.54569
A_23_P430658	HEYL	-2.5258
A_23_P431268	PLEKHA6	-6.60837
A_23_P431330	CRIPAK	2.58143
A_23_P431381	C14orf80	-2.55747
A_23_P431505	XKR6	2.29629
A_23_P43157	MYBL1	-3.25257
A_23_P431853	ND2	2.97527
A_23_P432056	RTN4RL1	-2.73759
A_23_P43226	KCTD9	-2.22029
A_23_P432448	MGC3771	5.36451
A_23_P432545	EFCAB4A	2.18348
A_23_P433016	FBLN1	-3.76197
A_23_P43317	PRDM12	-4.59975
A_23_P43425	C9orf40	-3.85168
A_23_P434398	TXLNB	3.22426
A_23_P43476	VLDLR	-2.57808
A_23_P434890	CARD10	-8.93178
A_23_P434919	RAB42	-3.8914
A_23_P435636	DAND5	5.65737
A_23_P436281	HIST2H4B	-3.32852
A_23_P43810	LTBP1	-3.7353
A_23_P44684	ECT2	-4.44183
A_23_P44724	CSRP2	-7.25932
A_23_P45185	FIGF	-2.36491
A_23_P45324	TMEM35	2.15301
A_23_P45424	ITGB1BP2	-2.66941
A_23_P45799	ORC1	-5.13453
A_23_P45917	CKS1B	-3.50867
A_23_P4592	SIGLEC6	2.25667
A_23_P45955	TEKT2	-5.07481
A_23_P46025	ETNK2	-5.6008
A_23_P46131	GRRP1	-2.06962
A_23_P46539	PSRC1	-4.65288
A_23_P46894	CHAT	-4.86769
A_23_P47116	RASSF7	-2.74248
A_23_P47168	FLRT1	5.42285
A_23_P47565	LDHA	-2.06198
A_23_P47682	NRIP3	-2.42858
A_23_P47728	MAP6	2.66458
A_23_P48070	ING4	2.36514
A_23_P48198	GLT8D2	3.37864
A_23_P48481	RAD51B	-2.61513
A_23_P48550	KIAA0284	-2.64699
A_23_P48669	CDKN3	-12.9146
A_23_P48740	DIO2	10.4308
A_23_P48771	C14orf159	2.67844
A_23_P48835	KIF23	-6.22053
A_23_P48988	SH3GL3	-2.23387
A_23_P49254	HBQ1	-2.12625
A_23_P49338	TNFRSF12A	-7.5582
A_23_P49459	LOC81691	-3.92307
A_23_P49816	ADAP2	3.09583
A_23_P49865	YBX2	-2.47428
A_23_P50096	TYMS	-3.68655
A_23_P50108	NDC80	-5.97256
A_23_P501451	SLX1A	-2.08699
A_23_P5018	LOC80054	2.28049
A_23_P501831	C5orf4	2.00872
A_23_P502350	RFX2	-3.89119
A_23_P50349	TRIP10	-3.05512
A_23_P50399	DCAF15	-2.04249
A_23_P50455	POLD1	-3.11497
A_23_P50517	ZNF541	2.65929
A_23_P50990	CENPO	-2.83518
A_23_P51085	SPC25	-6.73856
A_23_P5131	ISYNA1	-2.98301
A_23_P51646	PLK3	-2.5929
A_23_P51699	ARHGEF2	-2.44526
A_23_P51884	PUSL1	-2.00544
A_23_P52017	ASPM	-7.35486
A_23_P52311	TAF5	-2.42928
A_23_P52336	UNC5B	-2.51207
A_23_P52610	DDB2	-2.31135
A_23_P52727	NAV2	-56.304
A_23_P53039	LDHC	-2.03535
A_23_P53176	FOLR1	2.58224
A_23_P53193	SYTL2	2.41577
A_23_P53276	TIMELESS	-2.41632
A_23_P53345	ARNTL2	-3.31931
A_23_P53724	CLSTN3	-3.27363
A_23_P5392	TP53I3	2.76665
A_23_P54517	TYRO3	-2.02608
A_23_P54576	KIFC3	-2.3962
A_23_P54622	KIF22	-4.71198
A_23_P54681	TOX3	10.9162
A_23_P54758	GDE1	2.27598
A_23_P55011	SLC38A10	2.07192
A_23_P55064	WRAP53	-2.18629
A_23_P55998	SLC1A5	-4.2621
A_23_P57155	CHGB	2.43533
A_23_P57306	CHAF1B	-4.08332
A_23_P57364	TFF2	2.10891
A_23_P57379	CDC45	-4.05376
A_23_P57413	PPM1F	-4.09451
A_23_P57588	GTSE1	-7.11194
A_23_P57709	PCOLCE2	3.38502
A_23_P58082	CCDC80	-5.78957
A_23_P58228	ODAM	-2.28914
A_23_P58321	CCNA2	-9.75298
A_23_P58538	EPB41L4A-AS1	2.61326
A_23_P58770	HAND1	2.48428
A_23_P58953	NQO2	-2.43284
A_23_P5903	SLCO4A1	-11.0236
A_23_P59418	NRF1	-2.15568
A_23_P59616	GTF2IRD2	4.94282
A_23_P60016	PTTG3P	-10.1091
A_23_P60579	MPI	2.14379
A_23_P60793	ASMTL-AS1	2.95776
A_23_P61180	PLCXD1	-2.06207
A_23_P61406	SHC3	-6.45832
A_23_P61778	NXN	-2.01435
A_23_P62099	MAGEC2	2.155
A_23_P62634	RHCE	2.32082
A_23_P62999	EXTL1	3.27829
A_23_P63789	ZWINT	-3.39075
A_23_P63829	HSPA14	-2.10499
A_23_P64058	RASGRP2	-4.62689
A_23_P64214	PCSK7	-2.02812
A_23_P64617	FZD4	2.0608
A_23_P64669	ZCCHC8	-2.3391
A_23_P64792	KCNMB4	-2.11013
A_23_P65041	RACGAP1P	-8.37691
A_23_P65307	SLITRK6	3.36394
A_23_P65651	WARS	-2.12226
A_23_P65757	CCNB2	-7.1707
A_23_P65870	FBXO22	-2.03607
A_23_P65918	ITPKA	-6.30835
A_23_P65983	CCDC102A	2.79703
A_23_P66481	RTN4RL1	2.32043
A_23_P66732	GSG2	-6.57346
A_23_P67151	OLFM2	-2.64266
A_23_P67339	RCN3	-4.63345
A_23_P6771	LMCD1	-3.12887
A_23_P67771	BARD1	-2.25231
A_23_P67864	ADCY3	-2.25229
A_23_P68007	ATP1B3	-2.03428
A_23_P68072	WDR54	-2.81265
A_23_P68155	IFIH1	2.16143
A_23_P68505	C20orf177	2.1366
A_23_P68547	MCM8	-2.56797
A_23_P68610	TPX2	-6.30934
A_23_P68807		-2.0419
A_23_P68868	TUG1	2.15374
A_23_P69100	ARHGEF26	-2.23971
A_23_P69326	CADPS	2.79748
A_23_P69537	NMU	-11.6794
A_23_P69573	GUCY1A3	3.05775
A_23_P69617	UNC5C	-2.12835
A_23_P69738	RASL11B	2.09538
A_23_P69941	FLJ11235	3.75724
A_23_P70007	HMMR	-7.97811
A_23_P70249	CDC25C	-9.67827
A_23_P70328	CENPQ	-2.1434
A_23_P70480	HIST1H4L	-3.21629
A_23_P70785	AIM1	-2.42005
A_23_P70897	ZCWPW1	2.66416
A_23_P7101	SLBP	-2.53874
A_23_P71053	MPP6	-2.1286
A_23_P71328	MATN2	4.74505
A_23_P71379	PSCA	2.26858
A_23_P71644	FANCG	-2.58067
A_23_P7172	PGM2	-2.13649
A_23_P71727	CKS2	-2.59857
A_23_P71821	PBX3	-3.07448
A_23_P71880	SPINK4	-17.4908
A_23_P71889	ODF2	-2.53602
A_23_P71904	METTL11A	-2.32163
A_23_P73023	TBC1D1	-3.26421
A_23_P73208	GABPB2	2.21054
A_23_P73526	CITED1	-2.12959
A_23_P73702	MED12	2.11467
A_23_P73721	RRAGB	2.24769
A_23_P73801	TCEAL1	3.8312
A_23_P73809	LRCH2	-2.02588
A_23_P7397	PCDHB10	3.58181
A_23_P73982	TMEM48	-2.69045
A_23_P74088	MMP23B	2.14852
A_23_P74115	RAD54L	-4.75296
A_23_P74162	IQCC	-2.54315
A_23_P74299	ADORA1	-3.01685
A_23_P74349	NUF2	-6.63021
A_23_P748	IRF6	7.41304
A_23_P74887	SDC3	-2.26067
A_23_P75071	KIF20B	-5.78753
A_23_P75299	LHPP	2.7164
A_23_P75800	RAB3IL1	-2.73581
A_23_P75811	SLC3A2	-2.39854
A_23_P7582	TCF7	-10.6361
A_23_P76034	PVRL1	-2.85583
A_23_P76245	SCN8A	-2.54875
A_23_P76350	GNB3	-3.10705
A_23_P7636	PTTG1	-10.0612
A_23_P76364	CD9	-3.50561
A_23_P76761	VRK1	-2.53336
A_23_P7679	NUP155	-2.47002
A_23_P77328	GCHFR	8.16795
A_23_P77493	TUBB3	-2.59329
A_23_P77731	CRYM	-7.75516
A_23_P7791	OGFRL1	-7.72074
A_23_P77993	C1QL1	-23.569
A_23_P78014	TUBG2	-2.37481
A_23_P78053	FAM117A	2.14383
A_23_P78108	ALDOC	2.24352
A_23_P78543	AP1M2	-4.93719
A_23_P7873	MCM3	-3.06912
A_23_P78795	MEIS3	-3.95904
A_23_P79069	RASAL3	2.20746
A_23_P79122	USE1	2.14838
A_23_P79251	EHD3	2.33757
A_23_P7976	HIST1H1E	-3.63954
A_23_P80032	E2F1	-3.71108
A_23_P80040	PROCR	-8.05563
A_23_P80048	FER1L4	-3.40613
A_23_P80503	ROBO1	2.16004
A_23_P8055	NRM	-4.45115
A_23_P80817	TAGLN3	-2.58487
A_23_P80902	KIF15	-4.58103
A_23_P81262	PCDHB4	3.65814
A_23_P81859	HIST1H2AH	-2.33035
A_23_P81912	TUBB	-2.91345
A_23_P8196	ME1	-2.05046
A_23_P82047	STXBP5	-3.78576
A_23_P82379	CACNA2D1	3.33954
A_23_P82588	C7orf55	2.22987
A_23_P82738	RAD54B	-3.55657
A_23_P82959	FOXH1	-2.33039
A_23_P83266	ENDOG	-2.82067
A_23_P83599	PRKAR1B	2.13057
A_23_P83736	ING2	-2.49396
A_23_P83931	NET1	-2.7752
A_23_P83976	CEP112	-3.64909
A_23_P84047	PABPC5	2.9717
A_23_P84448	TUBA4A	-2.64543
A_23_P84736	CTNNA2	2.38933
A_23_P84910	ZNF157	3.84362
A_23_P85015	MAOB	2.0327
A_23_P85180	TMEM187	2.18322
A_23_P85783	PHGDH	-2.26731
A_23_P8582	FAM126A	-2.01489
A_23_P86195	SLC44A3	4.3785
A_23_P86330	IER5	-2.41991
A_23_P87351	RRM1	-3.07287
A_23_P87560	BTG1	2.197
A_23_P87769	C12orf48	-4.67708
A_23_P8801	CYP3A5	3.4382
A_23_P88184	BTBD7	2.01968
A_23_P88303	HSPA2	-6.51351
A_23_P88331	DLGAP5	-10.7035
A_23_P8834	EPHX2	3.2837
A_23_P88522	NMB	-2.09907
A_23_P88630	BLM	-3.13236
A_23_P88691	CHRNA5	-2.36512
A_23_P88731	RAD51	-5.03008
A_23_P88740	CENPN	-3.74854
A_23_P89187	LASP1	-2.51008
A_23_P89509	SPAG5	-5.70267
A_23_P89601	KRT32	-2.75841
A_23_P8961	IL7	-2.13289
A_23_P89621	CBX4	-2.28886
A_23_P89941	CDKN2D	-8.65288
A_23_P90357	TBXA2R	-11.7639
A_23_P90419	PBX4	-3.1563
A_23_P90601	STEAP3	2.00372
A_23_P90612	MCM6	-3.26647
A_23_P91350	GPCPD1	3.17777
A_23_P91590	RANBP1	-2.18874
A_23_P92202	GMPPB	-3.21457
A_23_P92349	FGFRL1	-2.8428
A_23_P92441	MAD2L1	-3.76236
A_23_P9293	TJP2	-3.36387
A_23_P93032	ZBED3	2.16528
A_23_P93258	HIST1H3B	-5.78665
A_23_P93311	DDR1	-2.31753
A_23_P93360	AGER	-2.68092
A_23_P93464	BCKDHB	2.02061
A_23_P93690	MCM7	-3.31008
A_23_P93823	RFC2	-2.95713
A_23_P93938	NACAD	-2.57642
A_23_P94216	LONRF1	-2.21832
A_23_P94422	MELK	-6.99782
A_23_P94494	TLE4	-2.80797
A_23_P94795	TEAD4	-3.1832
A_23_P94800	S100A4	2.34787
A_23_P95060	EPHB3	-2.79425
A_23_P95302	RFC5	-2.38427
A_23_P96041	TMEM164	2.85365
A_23_P96087	H1FX	-2.6548
A_23_P96209	REEP4	-3.75881
A_23_P96325	ERCC6L	-4.62646
A_23_P97990	HTRA1	2.53696
A_23_P98898	CDK2	-3.14921
A_23_P98995	CALCOCO1	2.50091
A_23_P99063	LUM	-4.11344
A_23_P99292	RAD51AP1	-2.68535
A_23_P99452	BRCA2	-3.64591
A_23_P99604	G2E3	-4.33896
A_23_P99661	ARHGEF40	-5.73939
A_23_P99693	ZBTB1	2.78259
A_23_P99785	FAM164C	-2.68974
A_23_P99853	KIAA1370	2.13507
A_23_P99891	MESDC1	-2.53405
A_23_P99906	HOMER2	-3.5633
A_23_P99930	TIPIN	-2.15183
A_24_P100517	C9orf140	-6.41431
A_24_P100551	SH3RF1	-2.03026
A_24_P100613	LAMA1	-4.11072
A_24_P10137	C13orf15	3.98004
A_24_P101800		-4.02438
A_24_P102880	NAV1	-4.84824
A_24_P104119	RHOF	-3.41481
A_24_P105191	HS6ST2	-5.16507
A_24_P10657	SLC44A2	-2.01142
A_24_P107291	PPP2R1B	-3.05805
A_24_P107859	SPRED1	-2.83945
A_24_P108301	RTTN	-2.65954
A_24_P109082	USP37	-2.10486
A_24_P109554	CNTRL	-2.3201
A_24_P110914	LOC100190939	2.25278
A_24_P11100	ZMAT1	2.49218
A_24_P111912	FAM172A	2.84117
A_24_P112941	LINGO1	-4.70369
A_24_P113131	BZRAP1	2.1386
A_24_P113144	ATAD5	-3.4607
A_24_P114438	OLA1	3.30774
A_24_P115007	ALDH5A1	2.24363
A_24_P115967	DAGLA	-3.08932
A_24_P116535	MMP15	2.08117
A_24_P116606	WWOX	-2.103
A_24_P117029	LDLR	-3.70838
A_24_P118011	PRORSD1P	2.39525
A_24_P118231	ATP5S	2.01432
A_24_P12065	CCNG2	2.70204
A_24_P120934	GADD45G	3.82099
A_24_P122746	VWA1	-5.20504
A_24_P124370	PARVA	6.77695
A_24_P12626	CAV1	2.69159
A_24_P126628	TMEM194A	-3.26811
A_24_P127312		2.00892
A_24_P12904	C9orf5	-2.097
A_24_P130363	C18orf1	4.16078
A_24_P13041	RTKN2	-2.91765
A_24_P131236	SV2A	-3.38887
A_24_P131392	FAM82A1	2.24862
A_24_P132624	NIPSNAP3B	2.34461
A_24_P133253	KITLG	3.29484
A_24_P133488	CDCA4	-3.62912
A_24_P134195	MYADM	-2.21108
A_24_P135255	SUGT1P3	3.06464
A_24_P135406	KCTD9	-2.51004
A_24_P136551	NPLOC4	-2.07674
A_24_P140405	ADAMTS3	-3.1467
A_24_P140608	HBEGF	-2.26746
A_24_P140827	PCMT1	-2.12361
A_24_P142269	HIRIP3	-2.43645
A_24_P142743	CNN2	-4.84834
A_24_P143492	BCAS4	-2.13442
A_24_P148796	MST1	3.72296
A_24_P151498	PRMT2	-2.13876
A_24_P152325		-3.25382
A_24_P152404	C10orf76	-2.01575
A_24_P152527	VAT1	-2.42603
A_24_P152968	AKR1C1	2.54518
A_24_P154948	GARS	-2.50346
A_24_P156490	KCNMA1	3.91356
A_24_P156501	EBF1	-2.96882
A_24_P157087	CASP8	-2.34365
A_24_P158314	GARNL3	2.51842
A_24_P160413	MTMR9LP	-2.56388
A_24_P160466	GPRIN1	-3.80093
A_24_P16378	HGSNAT	2.1563
A_24_P165450	TTLL7	-2.49303
A_24_P166407	HIST1H4B	-2.77251
A_24_P166443	HLA-DPB1	-4.36792
A_24_P16730	KIAA1715	-2.01699
A_24_P167338	RAB30	3.06664
A_24_P167642	GCH1	-4.60928
A_24_P167654	SLC8A3	2.24346
A_24_P167683	ITPK1	-2.33736
A_24_P168574	GNAS	-2.43036
A_24_P172990	AARS	-2.09274
A_24_P173754	C1orf21	-2.56394
A_24_P174503	AMT	2.76873
A_24_P175909	MARS	-2.50932
A_24_P17719	KLHL5	-2.7959
A_24_P177279	CSDC2	-4.51728
A_24_P177585	GEN1	-3.17559
A_24_P178148		2.39005
A_24_P178444		-14.2949
A_24_P181672	B3GNTL1	2.40384
A_24_P182494	DUSP10	2.17133
A_24_P186065	DHFRL1	2.56899
A_24_P186216	PDS5A	-2.54169
A_24_P187056		2.21612
A_24_P188071	TUBA1C	2.29587
A_24_P18917	LMF1	2.66658
A_24_P191781	PARM1	13.6406
A_24_P193295	RAB15	-2.74751
A_24_P193592	CCNF	-4.70934
A_24_P194000	SAE1	-2.50749
A_24_P194503	PHKA1	2.0571
A_24_P194714	FAM100B	-2.17771
A_24_P195286		-2.25079
A_24_P201064	PPP1R3B	2.67378
A_24_P201153	TJP2	-4.77544
A_24_P201404	C11orf54	2.03331
A_24_P201739	SH2B3	-7.25716
A_24_P205364	SHMT1	-2.26195
A_24_P205589	ACOT7	-2.83124
A_24_P206624	FGFR2	2.11301
A_24_P206776	CRYAB	2.34621
A_24_P207995	L1CAM	-4.50216
A_24_P208345	SLC45A3	-9.36137
A_24_P20873	HIST1H4I	-2.77975
A_24_P210082	C11orf71	2.45488
A_24_P210675	NDE1	-2.60476
A_24_P211565	C1QTNF6	5.72822
A_24_P211849	TBX20	2.75231
A_24_P212072	ANKRD32	-2.33635
A_24_P212811	ANKRD34A	-5.03344
A_24_P213478	SEMA6A	2.37558
A_24_P214231	STIL	-4.99984
A_24_P216361	PRAME	-2.09845
A_24_P216654	SOAT1	-2.06931
A_24_P21715	RAD9A	-2.30876
A_24_P21752	TBRG1	-2.00399
A_24_P217834	HIST1H3D	-3.12684
A_24_P218006	DNAJC30	2.02368
A_24_P218970	EIF4B	2.27532
A_24_P218979	CDCA3	-9.69695
A_24_P219108	RPS6KL1	-2.03414
A_24_P219785	CALM3	-2.21452
A_24_P221414	DYNC1I1	-3.51841
A_24_P221485		-3.32235
A_24_P222835	S100PBP	-2.2452
A_24_P224116	PLA2G1B	2.87578
A_24_P224727	CEBPA	3.12076
A_24_P225468	ANP32E	-2.06095
A_24_P225616	RRM2	-4.2106
A_24_P225970	SGOL1	-6.22523
A_24_P226278	PHF15	-2.32979
A_24_P226755	TOX	3.59216
A_24_P226962	KIAA0368	2.21584
A_24_P227091	KIF11	-4.83314
A_24_P227450	ACAD10	2.13176
A_24_P228717	RAC2	-2.14231
A_24_P228875	ARHGEF6	-3.53352
A_24_P229164	HIP1R	-2.0376
A_24_P230916	MIER1	2.68361
A_24_P233786	FAM129A	-3.44612
A_24_P233917	KIAA0494	2.63825
A_24_P23445	RNU12	2.33349
A_24_P234732	MXD4	2.38209
A_24_P235049	MTHFD1L	-2.69323
A_24_P235266	GRB10	-2.01361
A_24_P235305	ZNF706	2.23646
A_24_P236091	ENO2	-2.67288
A_24_P236251	DLK1	-21.0722
A_24_P237778	MAN1C1	-3.69153
A_24_P238131	SUSD5	2.46156
A_24_P238499	C18orf56	-3.17334
A_24_P241276	EXOSC8	-2.18912
A_24_P242132	NRBP2	2.0993
A_24_P243396	TCOF1	-2.79974
A_24_P244442	BSCL2	-2.41102
A_24_P245815	ASPHD2	-2.49521
A_24_P246351	FAM71E1	4.15983
A_24_P247074		2.12281
A_24_P247732	SLC5A6	-2.15275
A_24_P248741	ZNF501	2.05841
A_24_P251962	PCDHB2	2.2832
A_24_P252497	TRIB1	2.07379
A_24_P254705	ZNF695	-3.46183
A_24_P254949	PGM5	2.0717
A_24_P254965	HDAC8	-2.06636
A_24_P255384		2.10692
A_24_P255471	SYT9	-3.07025
A_24_P256380	WLS	-2.20448
A_24_P256415	LOC100128288	2.38227
A_24_P256692	MIA3	2.27904
A_24_P257579	EPB41L4A	3.63213
A_24_P258051	MASTL	-3.70716
A_24_P259154	MGC16703	-2.62421
A_24_P259922	LANCL1	2.40148
A_24_P260639	HIST1H1D	-3.23975
A_24_P261470	NRXN2	-2.97692
A_24_P262407	THRA	2.55339
A_24_P264943	COMP	2.0771
A_24_P265506	NTRK1	-3.05134
A_24_P266285	IQCE	-2.47638
A_24_P267293	SARM1	2.01381
A_24_P267592	SAMHD1	-2.76192
A_24_P269779	CHST3	-2.09951
A_24_P270460	IFI27	3.31976
A_24_P271149	IGLON5	-2.68482
A_24_P27229	CSAD	2.64275
A_24_P274270	STAT1	6.16938
A_24_P275828	PGAP3	2.22595
A_24_P276102	RBL1	-4.38029
A_24_P276888	CENPO	-2.41005
A_24_P277657	GMPR	-2.92614
A_24_P281580	GATS	-2.12934
A_24_P282237	PRIM2	-2.68481
A_24_P282416	ABL1	-2.01744
A_24_P28295	RABGAP1L	2.67533
A_24_P283320	PCMT1	-2.82971
A_24_P284353	TMEM107	-4.70744
A_24_P285032	IDS	-2.33186
A_24_P286114	SLC1A3	-3.31034
A_24_P28722	RSAD2	2.08676
A_24_P287826	RFWD3	-2.19456
A_24_P287941	PSMC3IP	-3.69709
A_24_P288836	HLA-DPB2	-2.10367
A_24_P289170	CCDC88C	-2.14355
A_24_P289299	ARHGEF25	-3.4687
A_24_P289471	RNASET2	2.34866
A_24_P2948	RUSC1	-3.0522
A_24_P295877	CEP104	-2.01173
A_24_P29595	STXBP5	-3.4971
A_24_P297539	UBE2C	-6.51372
A_24_P299318	FAM101B	-4.36426
A_24_P299911	PASK	-2.45415
A_24_P300777	ADAM8	5.65439
A_24_P303080	MFSD8	2.11616
A_24_P303097	SNX25	-2.49259
A_24_P303420	LOC221442	2.1591
A_24_P303524	MICALL2	-2.61996
A_24_P305933	TMCC3	2.17327
A_24_P306136	KIAA1432	-2.52811
A_24_P31275	ATP1B2	-4.17926
A_24_P313993	CAPS	2.82032
A_24_P314179	ETS2	2.35044
A_24_P314477	TUBB2B	-3.57632
A_24_P314571	SPC24	-5.65311
A_24_P316305	AQR	2.34282
A_24_P316430	NT5E	-3.88329
A_24_P319613	NEK2	-13.7757
A_24_P319923	MYLK	-6.73809
A_24_P322229	RASL10B	-6.43179
A_24_P322354	SKA1	-8.02173
A_24_P322474	PDE4A	-2.79246
A_24_P323148	LYPD5	2.47061
A_24_P323598	ESCO2	-4.91537
A_24_P323941	C20orf106	-2.33167
A_24_P325176	KIAA1109	2.13888
A_24_P326739	GLS2	-2.65495
A_24_P329487	FAM84B	-2.89366
A_24_P330385	SLC22A17	-2.54571
A_24_P331560	STS	2.97018
A_24_P332081	JAKMIP3	-2.05693
A_24_P332647	SSH1	-3.10027
A_24_P333567	LOC100289341	2.45361
A_24_P33508	MARCH11	-8.16271
A_24_P335305	OAS3	-2.47239
A_24_P335620	SLC7A5	-3.52142
A_24_P336276	SLCO3A1	-2.617
A_24_P336848	ACYP2	2.47537
[truncated: 1,346 more rows]

## Sheet: Metascape_Up-regulated
GroupID	Category	Term	Description	LogP	Log(q-value)	InTerm_InList	Genes	Symbols
1_Summary	Hallmark Gene Sets	M5891	HALLMARK HYPOXIA	-5.04427	-2.09237	19/200	230,596,694,857,901,1028,1907,2355,3309,3725,5224,6275,8987,9435,10370,10397,10891,10957,126792	ALDOC,BCL2,BTG1,CAV1,CCNG2,CDKN1C,EDN2,FOSL2,HSPA5,JUN,PGAM2,S100A4,STBD1,CHST2,CITED2,NDRG1,PPARGC1A,PNRC1,B3GALT6
1_Member	Hallmark Gene Sets	M5891	HALLMARK HYPOXIA	-5.04427	-2.09237	19/200	230,596,694,857,901,1028,1907,2355,3309,3725,5224,6275,8987,9435,10370,10397,10891,10957,126792	ALDOC,BCL2,BTG1,CAV1,CCNG2,CDKN1C,EDN2,FOSL2,HSPA5,JUN,PGAM2,S100A4,STBD1,CHST2,CITED2,NDRG1,PPARGC1A,PNRC1,B3GALT6
2_Summary	GO Biological Processes	GO:0006939	smooth muscle contraction	-5.02706	-2.09237	13/101	18,146,183,857,1128,1129,1131,1907,2982,3778,5734,6752,8398,3488,4607,4636,6547,10891,84676,492,774,781,1113,1573,1621,2053,2642,2775,3291,5138,6387,6446,6772,7067,28514,55800,89832,91807,5224,7402,8987	ABAT,ADRA1D,AGT,CAV1,CHRM1,CHRM2,CHRM3,EDN2,GUCY1A3,KCNMA1,PTGER4,SSTR2,PLA2G6,IGFBP5,MYBPC3,MYL5,SLC8A3,PPARGC1A,TRIM63,ATP2B3,CACNA1B,CACNA2D1,CHGA,CYP2J2,DBH,EPHX2,GCGR,GNAO1,HSD11B2,PDE2A,CXCL12,SGK1,STAT1,THRA,DLL1,SCN3B,CHRFAM7A,MYLK3,PGAM2,UTRN,STBD1
2_Member	GO Biological Processes	GO:0006939	smooth muscle contraction	-5.02706	-2.09237	13/101	18,146,183,857,1128,1129,1131,1907,2982,3778,5734,6752,8398	ABAT,ADRA1D,AGT,CAV1,CHRM1,CHRM2,CHRM3,EDN2,GUCY1A3,KCNMA1,PTGER4,SSTR2,PLA2G6
2_Member	GO Biological Processes	GO:0006940	regulation of smooth muscle contraction	-4.80523	-2.09237	10/63	18,146,857,1128,1129,1131,1907,2982,3778,5734	ABAT,ADRA1D,CAV1,CHRM1,CHRM2,CHRM3,EDN2,GUCY1A3,KCNMA1,PTGER4
2_Member	GO Biological Processes	GO:0090257	regulation of muscle system process	-4.61184	-1.99589	18/196	18,146,183,857,1128,1129,1131,1907,2982,3488,3778,4607,4636,5734,6547,6752,10891,84676	ABAT,ADRA1D,AGT,CAV1,CHRM1,CHRM2,CHRM3,EDN2,GUCY1A3,IGFBP5,KCNMA1,MYBPC3,MYL5,PTGER4,SLC8A3,SSTR2,PPARGC1A,TRIM63
2_Member	GO Biological Processes	GO:0008015	blood circulation	-4.22637	-1.91581	32/507	18,146,183,492,774,781,857,1113,1128,1129,1131,1573,1621,1907,2053,2642,2775,2982,3291,3778,4607,5138,6387,6446,6547,6772,7067,8398,28514,55800,89832,91807	ABAT,ADRA1D,AGT,ATP2B3,CACNA1B,CACNA2D1,CAV1,CHGA,CHRM1,CHRM2,CHRM3,CYP2J2,DBH,EDN2,EPHX2,GCGR,GNAO1,GUCY1A3,HSD11B2,KCNMA1,MYBPC3,PDE2A,CXCL12,SGK1,SLC8A3,STAT1,THRA,PLA2G6,DLL1,SCN3B,CHRFAM7A,MYLK3
2_Member	GO Biological Processes	GO:0003013	circulatory system process	-4.17809	-1.91581	32/510	18,146,183,492,774,781,857,1113,1128,1129,1131,1573,1621,1907,2053,2642,2775,2982,3291,3778,4607,5138,6387,6446,6547,6772,7067,8398,28514,55800,89832,91807	ABAT,ADRA1D,AGT,ATP2B3,CACNA1B,CACNA2D1,CAV1,CHGA,CHRM1,CHRM2,CHRM3,CYP2J2,DBH,EDN2,EPHX2,GCGR,GNAO1,GUCY1A3,HSD11B2,KCNMA1,MYBPC3,PDE2A,CXCL12,SGK1,SLC8A3,STAT1,THRA,PLA2G6,DLL1,SCN3B,CHRFAM7A,MYLK3
2_Member	GO Biological Processes	GO:0006937	regulation of muscle contraction	-3.85483	-1.72453	14/148	18,146,857,1128,1129,1131,1907,2982,3778,4607,4636,5734,6547,6752	ABAT,ADRA1D,CAV1,CHRM1,CHRM2,CHRM3,EDN2,GUCY1A3,KCNMA1,MYBPC3,MYL5,PTGER4,SLC8A3,SSTR2
2_Member	GO Biological Processes	GO:0044057	regulation of system process	-3.74291	-1.68327	31/515	18,146,183,492,774,781,857,1113,1128,1129,1131,1573,1621,1907,2053,2775,2982,3488,3778,4607,4636,5734,6446,6547,6752,7067,8398,10891,55800,84676,89832	ABAT,ADRA1D,AGT,ATP2B3,CACNA1B,CACNA2D1,CAV1,CHGA,CHRM1,CHRM2,CHRM3,CYP2J2,DBH,EDN2,EPHX2,GNAO1,GUCY1A3,IGFBP5,KCNMA1,MYBPC3,MYL5,PTGER4,SGK1,SLC8A3,SSTR2,THRA,PLA2G6,PPARGC1A,SCN3B,TRIM63,CHRFAM7A
2_Member	GO Biological Processes	GO:1903522	regulation of blood circulation	-3.51911	-1.58441	21/302	146,183,492,774,781,857,1113,1128,1129,1131,1573,1621,1907,2053,2775,4607,6547,7067,8398,55800,89832	ADRA1D,AGT,ATP2B3,CACNA1B,CACNA2D1,CAV1,CHGA,CHRM1,CHRM2,CHRM3,CYP2J2,DBH,EDN2,EPHX2,GNAO1,MYBPC3,SLC8A3,THRA,PLA2G6,SCN3B,CHRFAM7A
2_Member	GO Biological Processes	GO:0006936	muscle contraction	-3.49636	-1.57938	22/325	18,146,183,857,1128,1129,1131,1907,2775,2982,3778,4607,4636,5224,5734,6547,6752,7402,8398,8987,55800,84676	ABAT,ADRA1D,AGT,CAV1,CHRM1,CHRM2,CHRM3,EDN2,GNAO1,GUCY1A3,KCNMA1,MYBPC3,MYL5,PGAM2,PTGER4,SLC8A3,SSTR2,UTRN,PLA2G6,STBD1,SCN3B,TRIM63
2_Member	GO Biological Processes	GO:0003018	vascular process in circulatory system	-3.23436	-1.39657	14/170	146,183,857,1113,1128,1131,1621,1907,2053,2982,3778,5138,8398,91807	ADRA1D,AGT,CAV1,CHGA,CHRM1,CHRM3,DBH,EDN2,EPHX2,GUCY1A3,KCNMA1,PDE2A,PLA2G6,MYLK3
2_Member	GO Biological Processes	GO:0003012	muscle system process	-3.16097	-1.36939	24/390	18,146,183,857,1128,1129,1131,1907,2775,2982,3488,3778,4607,4636,5224,5734,6547,6752,7402,8398,8987,10891,55800,84676	ABAT,ADRA1D,AGT,CAV1,CHRM1,CHRM2,CHRM3,EDN2,GNAO1,GUCY1A3,IGFBP5,KCNMA1,MYBPC3,MYL5,PGAM2,PTGER4,SLC8A3,SSTR2,UTRN,PLA2G6,STBD1,PPARGC1A,SCN3B,TRIM63
2_Member	GO Biological Processes	GO:0050880	regulation of blood vessel size	-2.8704	-1.21027	12/145	146,183,857,1113,1128,1131,1621,1907,2053,2982,3778,8398	ADRA1D,AGT,CAV1,CHGA,CHRM1,CHRM3,DBH,EDN2,EPHX2,GUCY1A3,KCNMA1,PLA2G6
2_Member	GO Biological Processes	GO:0014829	vascular smooth muscle contraction	-2.86724	-1.21027	4/17	183,1128,1131,1907	AGT,CHRM1,CHRM3,EDN2
2_Member	GO Biological Processes	GO:0035150	regulation of tube size	-2.84475	-1.20556	12/146	146,183,857,1113,1128,1131,1621,1907,2053,2982,3778,8398	ADRA1D,AGT,CAV1,CHGA,CHRM1,CHRM3,DBH,EDN2,EPHX2,GUCY1A3,KCNMA1,PLA2G6
2_Member	GO Biological Processes	GO:0008016	regulation of heart contraction	-2.83924	-1.20556	16/229	146,183,492,774,781,857,1113,1129,1573,1907,2775,4607,6547,7067,55800,89832	ADRA1D,AGT,ATP2B3,CACNA1B,CACNA2D1,CAV1,CHGA,CHRM2,CYP2J2,EDN2,GNAO1,MYBPC3,SLC8A3,THRA,SCN3B,CHRFAM7A
2_Member	GO Biological Processes	GO:1903524	positive regulation of blood circulation	-2.81	-1.1882	9/91	146,183,857,1621,1907,2053,8398,55800,89832	ADRA1D,AGT,CAV1,DBH,EDN2,EPHX2,PLA2G6,SCN3B,CHRFAM7A
2_Member	GO Biological Processes	GO:0008217	regulation of blood pressure	-2.66111	-1.10206	13/174	18,146,183,774,1113,1907,2053,2642,2982,3291,6446,28514,89832	ABAT,ADRA1D,AGT,CACNA1B,CHGA,EDN2,EPHX2,GCGR,GUCY1A3,HSD11B2,SGK1,DLL1,CHRFAM7A
2_Member	GO Biological Processes	GO:0019229	regulation of vasoconstriction	-2.43071	-0.98981	7/67	146,183,857,1128,1131,1621,1907	ADRA1D,AGT,CAV1,CHRM1,CHRM3,DBH,EDN2
2_Member	GO Biological Processes	GO:0060047	heart contraction	-2.27744	-0.881597	16/261	146,183,492,774,781,857,1113,1129,1573,1907,2775,4607,6547,7067,55800,89832	ADRA1D,AGT,ATP2B3,CACNA1B,CACNA2D1,CAV1,CHGA,CHRM2,CYP2J2,EDN2,GNAO1,MYBPC3,SLC8A3,THRA,SCN3B,CHRFAM7A
2_Member	GO Biological Processes	GO:0003015	heart process	-2.24626	-0.861298	16/263	146,183,492,774,781,857,1113,1129,1573,1907,2775,4607,6547,7067,55800,89832	ADRA1D,AGT,ATP2B3,CACNA1B,CACNA2D1,CAV1,CHGA,CHRM2,CYP2J2,EDN2,GNAO1,MYBPC3,SLC8A3,THRA,SCN3B,CHRFAM7A
3_Summary	GO Biological Processes	GO:0007416	synapse assembly	-4.87204	-2.09237	15/136	5789,9863,22829,23767,23769,54674,56122,56125,56126,56127,56131,56133,57502,84189,158038,1496,7402,9148,27253	PTPRD,MAGI2,NLGN4Y,FLRT3,FLRT1,LRRN3,PCDHB14,PCDHB11,PCDHB10,PCDHB9,PCDHB4,PCDHB2,NLGN4X,SLITRK6,LINGO2,CTNNA2,UTRN,NEURL1,PCDH17
3_Member	GO Biological Processes	GO:0007416	synapse assembly	-4.87204	-2.09237	15/136	5789,9863,22829,23767,23769,54674,56122,56125,56126,56127,56131,56133,57502,84189,158038	PTPRD,MAGI2,NLGN4Y,FLRT3,FLRT1,LRRN3,PCDHB14,PCDHB11,PCDHB10,PCDHB9,PCDHB4,PCDHB2,NLGN4X,SLITRK6,LINGO2
3_Member	GO Biological Processes	GO:0050808	synapse organization	-4.12327	-1.91581	19/233	1496,5789,7402,9148,9863,22829,23767,23769,27253,54674,56122,56125,56126,56127,56131,56133,57502,84189,158038	CTNNA2,PTPRD,UTRN,NEURL1,MAGI2,NLGN4Y,FLRT3,FLRT1,PCDH17,LRRN3,PCDHB14,PCDHB11,PCDHB10,PCDHB9,PCDHB4,PCDHB2,NLGN4X,SLITRK6,LINGO2
3_Member	GO Biological Processes	GO:0050807	regulation of synapse organization	-2.20175	-0.852259	9/112	1496,9148,9863,23767,23769,27253,54674,84189,158038	CTNNA2,NEURL1,MAGI2,FLRT3,FLRT1,PCDH17,LRRN3,SLITRK6,LINGO2
4_Summary	GO Biological Processes	GO:0015844	monoamine transport	-4.28669	-1.91581	10/72	18,183,1113,4129,5121,6387,6530,8618,9463,89832,3291	ABAT,AGT,CHGA,MAOB,PCP4,CXCL12,SLC6A2,CADPS,PICK1,CHRFAM7A,HSD11B2
4_Member	GO Biological Processes	GO:0015844	monoamine transport	-4.28669	-1.91581	10/72	18,183,1113,4129,5121,6387,6530,8618,9463,89832	ABAT,AGT,CHGA,MAOB,PCP4,CXCL12,SLC6A2,CADPS,PICK1,CHRFAM7A
4_Member	GO Biological Processes	GO:0051937	catecholamine transport	-3.41451	-1.53095	8/60	18,183,1113,5121,6387,6530,8618,89832	ABAT,AGT,CHGA,PCP4,CXCL12,SLC6A2,CADPS,CHRFAM7A
4_Member	GO Biological Processes	GO:0050432	catecholamine secretion	-3.29235	-1.43982	7/48	18,183,1113,5121,6387,8618,89832	ABAT,AGT,CHGA,PCP4,CXCL12,CADPS,CHRFAM7A
4_Member	GO Biological Processes	GO:0050433	regulation of catecholamine secretion	-2.73765	-1.15364	6/44	18,183,1113,5121,6387,89832	ABAT,AGT,CHGA,PCP4,CXCL12,CHRFAM7A
4_Member	GO Biological Processes	GO:0003084	positive regulation of systemic arterial blood pressure	-2.22162	-0.856094	3/13	183,3291,89832	AGT,HSD11B2,CHRFAM7A
5_Summary	GO Biological Processes	GO:0099536	synaptic signaling	-4.23249	-1.91581	41/719	18,183,320,590,774,1128,1129,1131,1139,1621,2788,3778,5100,5334,5734,6512,6530,6547,6833,6854,6857,8398,8618,9148,9463,9699,9892,10891,11094,22829,27253,54407,56122,56125,56126,56127,56131,56133,57502,89832,149111,2644,3382	ABAT,AGT,APBA1,BCHE,CACNA1B,CHRM1,CHRM2,CHRM3,CHRNA7,DBH,GNG7,KCNMA1,PCDH8,PLCL1,PTGER4,SLC1A7,SLC6A2,SLC8A3,ABCC8,SYN2,SYT1,PLA2G6,CADPS,NEURL1,PICK1,RIMS2,SNAP91,PPARGC1A,CACFD1,NLGN4Y,PCDH17,SLC38A2,PCDHB14,PCDHB11,PCDHB10,PCDHB9,PCDHB4,PCDHB2,NLGN4X,CHRFAM7A,CNIH3,GCHFR,ICA1
5_Member	GO Biological Processes	GO:0099536	synaptic signaling	-4.23249	-1.91581	41/719	18,183,320,590,774,1128,1129,1131,1139,1621,2788,3778,5100,5334,5734,6512,6530,6547,6833,6854,6857,8398,8618,9148,9463,9699,9892,10891,11094,22829,27253,54407,56122,56125,56126,56127,56131,56133,57502,89832,149111	ABAT,AGT,APBA1,BCHE,CACNA1B,CHRM1,CHRM2,CHRM3,CHRNA7,DBH,GNG7,KCNMA1,PCDH8,PLCL1,PTGER4,SLC1A7,SLC6A2,SLC8A3,ABCC8,SYN2,SYT1,PLA2G6,CADPS,NEURL1,PICK1,RIMS2,SNAP91,PPARGC1A,CACFD1,NLGN4Y,PCDH17,SLC38A2,PCDHB14,PCDHB11,PCDHB10,PCDHB9,PCDHB4,PCDHB2,NLGN4X,CHRFAM7A,CNIH3
5_Member	GO Biological Processes	GO:0099537	trans-synaptic signaling	-4.23249	-1.91581	41/719	18,183,320,590,774,1128,1129,1131,1139,1621,2788,3778,5100,5334,5734,6512,6530,6547,6833,6854,6857,8398,8618,9148,9463,9699,9892,10891,11094,22829,27253,54407,56122,56125,56126,56127,56131,56133,57502,89832,149111	ABAT,AGT,APBA1,BCHE,CACNA1B,CHRM1,CHRM2,CHRM3,CHRNA7,DBH,GNG7,KCNMA1,PCDH8,PLCL1,PTGER4,SLC1A7,SLC6A2,SLC8A3,ABCC8,SYN2,SYT1,PLA2G6,CADPS,NEURL1,PICK1,RIMS2,SNAP91,PPARGC1A,CACFD1,NLGN4Y,PCDH17,SLC38A2,PCDHB14,PCDHB11,PCDHB10,PCDHB9,PCDHB4,PCDHB2,NLGN4X,CHRFAM7A,CNIH3
5_Member	GO Biological Processes	GO:0007268	synaptic transmission	-4.23249	-1.91581	41/719	18,183,320,590,774,1128,1129,1131,1139,1621,2788,3778,5100,5334,5734,6512,6530,6547,6833,6854,6857,8398,8618,9148,9463,9699,9892,10891,11094,22829,27253,54407,56122,56125,56126,56127,56131,56133,57502,89832,149111	ABAT,AGT,APBA1,BCHE,CACNA1B,CHRM1,CHRM2,CHRM3,CHRNA7,DBH,GNG7,KCNMA1,PCDH8,PLCL1,PTGER4,SLC1A7,SLC6A2,SLC8A3,ABCC8,SYN2,SYT1,PLA2G6,CADPS,NEURL1,PICK1,RIMS2,SNAP91,PPARGC1A,CACFD1,NLGN4Y,PCDH17,SLC38A2,PCDHB14,PCDHB11,PCDHB10,PCDHB9,PCDHB4,PCDHB2,NLGN4X,CHRFAM7A,CNIH3
5_Member	GO Biological Processes	GO:0099531	presynaptic process involved in synaptic transmission	-2.31692	-0.905086	11/148	18,320,774,5734,6512,6530,6854,6857,8618,9699,54407	ABAT,APBA1,CACNA1B,PTGER4,SLC1A7,SLC6A2,SYN2,SYT1,CADPS,RIMS2,SLC38A2
5_Member	GO Biological Processes	GO:0001505	regulation of neurotransmitter levels	-2.1446	-0.828995	12/178	18,320,774,2644,5734,6512,6530,6854,6857,8618,9699,54407	ABAT,APBA1,CACNA1B,GCHFR,PTGER4,SLC1A7,SLC6A2,SYN2,SYT1,CADPS,RIMS2,SLC38A2
5_Member	GO Biological Processes	GO:0006836	neurotransmitter transport	-2.07108	-0.81488	12/182	18,320,774,3382,5734,6512,6530,6854,6857,8618,9699,54407	ABAT,APBA1,CACNA1B,ICA1,PTGER4,SLC1A7,SLC6A2,SYN2,SYT1,CADPS,RIMS2,SLC38A2
5_Member	GO Biological Processes	GO:0007269	neurotransmitter secretion	-2.05733	-0.808552	10/139	18,320,774,5734,6512,6854,6857,8618,9699,54407	ABAT,APBA1,CACNA1B,PTGER4,SLC1A7,SYN2,SYT1,CADPS,RIMS2,SLC38A2
5_Member	GO Biological Processes	GO:0050804	modulation of synaptic transmission	-2.05529	-0.808552	17/300	18,183,590,5334,5734,6547,6857,8398,9148,9463,9699,10891,22829,27253,57502,89832,149111	ABAT,AGT,BCHE,PLCL1,PTGER4,SLC8A3,SYT1,PLA2G6,NEURL1,PICK1,RIMS2,PPARGC1A,NLGN4Y,PCDH17,NLGN4X,CHRFAM7A,CNIH3
6_Summary	GO Biological Processes	GO:0097090	presynaptic membrane organization	-4.11678	-1.91581	5/16	5789,9863,22829,27253,57502,857,858	PTPRD,MAGI2,NLGN4Y,PCDH17,NLGN4X,CAV1,CAV2
6_Member	GO Biological Processes	GO:0097090	presynaptic membrane organization	-4.11678	-1.91581	5/16	5789,9863,22829,27253,57502	PTPRD,MAGI2,NLGN4Y,PCDH17,NLGN4X
6_Member	GO Biological Processes	GO:0071709	membrane assembly	-3.83533	-1.72453	6/28	857,858,5789,9863,22829,57502	CAV1,CAV2,PTPRD,MAGI2,NLGN4Y,NLGN4X
6_Member	GO Biological Processes	GO:0044091	membrane biogenesis	-3.42188	-1.53095	6/33	857,858,5789,9863,22829,57502	CAV1,CAV2,PTPRD,MAGI2,NLGN4Y,NLGN4X
6_Member	GO Biological Processes	GO:0097105	presynaptic membrane assembly	-2.44124	-0.98981	3/11	5789,22829,57502	PTPRD,NLGN4Y,NLGN4X
6_Member	GO Biological Processes	GO:0097104	postsynaptic membrane assembly	-2.44124	-0.98981	3/11	9863,22829,57502	MAGI2,NLGN4Y,NLGN4X
7_Summary	GO Biological Processes	GO:0060563	neuroepithelial cell differentiation	-3.84625	-1.72453	10/81	429,596,3642,3778,4254,4948,6659,10083,28514,84189,183,230,694,857,2116,2355,3397,3664,3725,5138,5629,5912,6657,6772,7067,7263,8644,9113,9863,11005,51735,79633,80274	ASCL1,BCL2,INSM1,KCNMA1,KITLG,OCA2,SOX4,USH1C,DLL1,SLITRK6,AGT,ALDOC,BTG1,CAV1,ETV2,FOSL2,ID1,IRF6,JUN,PDE2A,PROX1,RAP2B,SOX2,STAT1,THRA,TST,AKR1C3,LATS1,MAGI2,SPINK5,RAPGEF6,FAT4,SCUBE1
7_Member	GO Biological Processes	GO:0060563	neuroepithelial cell differentiation	-3.84625	-1.72453	10/81	429,596,3642,3778,4254,4948,6659,10083,28514,84189	ASCL1,BCL2,INSM1,KCNMA1,KITLG,OCA2,SOX4,USH1C,DLL1,SLITRK6
7_Member	GO Biological Processes	GO:0030855	epithelial cell differentiation	-3.18066	-1.36939	33/605	183,230,429,596,694,857,2116,2355,3397,3642,3664,3725,3778,4254,4948,5138,5629,5912,6657,6659,6772,7067,7263,8644,9113,9863,10083,11005,28514,51735,79633,80274,84189	AGT,ALDOC,ASCL1,BCL2,BTG1,CAV1,ETV2,FOSL2,ID1,INSM1,IRF6,JUN,KCNMA1,KITLG,OCA2,PDE2A,PROX1,RAP2B,SOX2,SOX4,STAT1,THRA,TST,AKR1C3,LATS1,MAGI2,USH1C,SPINK5,DLL1,RAPGEF6,FAT4,SCUBE1,SLITRK6
7_Member	GO Biological Processes	GO:0030856	regulation of epithelial cell differentiation	-2.86244	-1.21027	11/126	429,596,694,857,2116,3397,4254,6657,6772,28514,79633	ASCL1,BCL2,BTG1,CAV1,ETV2,ID1,KITLG,SOX2,STAT1,DLL1,FAT4
7_Member	GO Biological Processes	GO:0002065	columnar/cuboidal epithelial cell differentiation	-2.54862	-1.05978	11/138	429,596,3642,3778,4254,4948,5629,6659,10083,28514,84189	ASCL1,BCL2,INSM1,KCNMA1,KITLG,OCA2,PROX1,SOX4,USH1C,DLL1,SLITRK6
8_Summary	GO Biological Processes	GO:0016339	calcium-dependent cell-cell adhesion via plasma membrane cell adhesion molecules	-3.74565	-1.68327	6/29	56122,56125,56126,56127,56131,56133,5100,5101,27253,56124,56144,79633,18,101,596,857,966,1496,1958,3718,5075,5734,5789,5912,6097,6146,6387,6657,6659,9935,10370,11005,22829,22890,23767,26999,28984,55679,55742,57502,89832	PCDHB14,PCDHB11,PCDHB10,PCDHB9,PCDHB4,PCDHB2,PCDH8,PCDH9,PCDH17,PCDHB12,PCDHA4,FAT4,ABAT,ADAM8,BCL2,CAV1,CD59,CTNNA2,EGR1,JAK3,PAX1,PTGER4,PTPRD,RAP2B,RORC,RPL22,CXCL12,SOX2,SOX4,MAFB,CITED2,SPINK5,NLGN4Y,ZBTB1,FLRT3,CYFIP2,RGCC,LIMS2,PARVA,NLGN4X,CHRFAM7A
8_Member	GO Biological Processes	GO:0016339	calcium-dependent cell-cell adhesion via plasma membrane cell adhesion molecules	-3.74565	-1.68327	6/29	56122,56125,56126,56127,56131,56133	PCDHB14,PCDHB11,PCDHB10,PCDHB9,PCDHB4,PCDHB2
8_Member	GO Biological Processes	GO:0007156	homophilic cell adhesion via plasma membrane adhesion molecules	-2.55639	-1.06102	12/158	5100,5101,27253,56122,56124,56125,56126,56127,56131,56133,56144,79633	PCDH8,PCDH9,PCDH17,PCDHB14,PCDHB12,PCDHB11,PCDHB10,PCDHB9,PCDHB4,PCDHB2,PCDHA4,FAT4
8_Member	GO Biological Processes	GO:0098609	cell-cell adhesion	-2.33333	-0.910506	41/899	18,101,596,857,966,1496,1958,3718,5075,5100,5101,5734,5789,5912,6097,6146,6387,6657,6659,9935,10370,11005,22829,22890,23767,26999,27253,28984,55679,55742,56122,56124,56125,56126,56127,56131,56133,56144,57502,79633,89832	ABAT,ADAM8,BCL2,CAV1,CD59,CTNNA2,EGR1,JAK3,PAX1,PCDH8,PCDH9,PTGER4,PTPRD,RAP2B,RORC,RPL22,CXCL12,SOX2,SOX4,MAFB,CITED2,SPINK5,NLGN4Y,ZBTB1,FLRT3,CYFIP2,PCDH17,RGCC,LIMS2,PARVA,PCDHB14,PCDHB12,PCDHB11,PCDHB10,PCDHB9,PCDHB4,PCDHB2,PCDHA4,NLGN4X,FAT4,CHRFAM7A
9_Summary	GO Biological Processes	GO:0030902	hindbrain development	-3.70243	-1.66627	14/153	18,429,596,1496,3309,5629,6752,8925,9935,10395,10891,23026,28514,57502	ABAT,ASCL1,BCL2,CTNNA2,HSPA5,PROX1,SSTR2,HERC1,MAFB,DLC1,PPARGC1A,MYO16,DLL1,NLGN4X
9_Member	GO Biological Processes	GO:0030902	hindbrain development	-3.70243	-1.66627	14/153	18,429,596,1496,3309,5629,6752,8925,9935,10395,10891,23026,28514,57502	ABAT,ASCL1,BCL2,CTNNA2,HSPA5,PROX1,SSTR2,HERC1,MAFB,DLC1,PPARGC1A,MYO16,DLL1,NLGN4X
9_Member	GO Biological Processes	GO:0022037	metencephalon development	-3.35558	-1.48781	11/110	18,429,596,3309,5629,6752,8925,10891,23026,28514,57502	ABAT,ASCL1,BCL2,HSPA5,PROX1,SSTR2,HERC1,PPARGC1A,MYO16,DLL1,NLGN4X
9_Member	GO Biological Processes	GO:0021549	cerebellum development	-2.58665	-1.06284	9/98	18,3309,5629,6752,8925,10891,23026,28514,57502	ABAT,HSPA5,PROX1,SSTR2,HERC1,PPARGC1A,MYO16,DLL1,NLGN4X
10_Summary	GO Biological Processes	GO:0031953	negative regulation of protein autophosphorylation	-3.6635	-1.64961	4/11	857,3725,5167,9961,5912	CAV1,JUN,ENPP1,MVP,RAP2B
10_Member	GO Biological Processes	GO:0031953	negative regulation of protein autophosphorylation	-3.6635	-1.64961	4/11	857,3725,5167,9961	CAV1,JUN,ENPP1,MVP
10_Member	GO Biological Processes	GO:0031952	regulation of protein autophosphorylation	-2.34146	-0.91303	5/37	857,3725,5167,5912,9961	CAV1,JUN,ENPP1,RAP2B,MVP
11_Summary	GO Biological Processes	GO:0044791	positive regulation by host of viral release from host cell	-3.60058	-1.64738	3/5	858,5091,9217	CAV2,PC,VAPB
11_Member	GO Biological Processes	GO:0044791	positive regulation by host of viral release from host cell	-3.60058	-1.64738	3/5	858,5091,9217	CAV2,PC,VAPB
11_Member	GO Biological Processes	GO:0044789	modulation by host of viral release from host cell	-3.60058	-1.64738	3/5	858,5091,9217	CAV2,PC,VAPB
11_Member	GO Biological Processes	GO:0044794	positive regulation by host of viral process	-2.44124	-0.98981	3/11	858,5091,9217	CAV2,PC,VAPB
11_Member	GO Biological Processes	GO:1902188	positive regulation of viral release from host cell	-2.03918	-0.796143	3/15	858,5091,9217	CAV2,PC,VAPB
12_Summary	GO Biological Processes	GO:0030046	parallel actin filament bundle assembly	-3.60058	-1.64738	3/5	10083,56776,84501	USH1C,FMN2,SPIRE2
12_Member	GO Biological Processes	GO:0030046	parallel actin filament bundle assembly	-3.60058	-1.64738	3/5	10083,56776,84501	USH1C,FMN2,SPIRE2
13_Summary	GO Biological Processes	GO:0045446	endothelial cell differentiation	-3.16951	-1.36939	10/98	183,694,2116,3397,5138,5629,5912,28514,51735,80274,388	AGT,BTG1,ETV2,ID1,PDE2A,PROX1,RAP2B,DLL1,RAPGEF6,SCUBE1,RHOB
13_Member	GO Biological Processes	GO:0045446	endothelial cell differentiation	-3.16951	-1.36939	10/98	183,694,2116,3397,5138,5629,5912,28514,51735,80274	AGT,BTG1,ETV2,ID1,PDE2A,PROX1,RAP2B,DLL1,RAPGEF6,SCUBE1
13_Member	GO Biological Processes	GO:0003158	endothelium development	-3.12801	-1.36939	11/117	183,388,694,2116,3397,5138,5629,5912,28514,51735,80274	AGT,RHOB,BTG1,ETV2,ID1,PDE2A,PROX1,RAP2B,DLL1,RAPGEF6,SCUBE1
14_Summary	GO Biological Processes	GO:0043270	positive regulation of ion transport	-3.14864	-1.36939	17/235	18,117,857,1128,3718,5121,5319,6387,6446,6833,8398,8673,10396,26959,55800,154043,100533105	ABAT,ADCYAP1R1,CAV1,CHRM1,JAK3,PCP4,PLA2G1B,CXCL12,SGK1,ABCC8,PLA2G6,VAMP8,ATP8A1,HBP1,SCN3B,CNKSR3,C8orf44-SGK3
14_Member	GO Biological Processes	GO:0043270	positive regulation of ion transport	-3.14864	-1.36939	17/235	18,117,857,1128,3718,5121,5319,6387,6446,6833,8398,8673,10396,26959,55800,154043,100533105	ABAT,ADCYAP1R1,CAV1,CHRM1,JAK3,PCP4,PLA2G1B,CXCL12,SGK1,ABCC8,PLA2G6,VAMP8,ATP8A1,HBP1,SCN3B,CNKSR3,C8orf44-SGK3
14_Member	GO Biological Processes	GO:1903793	positive regulation of anion transport	-2.13091	-0.828995	6/58	18,5121,6387,8398,8673,10396	ABAT,PCP4,CXCL12,PLA2G6,VAMP8,ATP8A1
15_Summary	GO Biological Processes	GO:0008285	negative regulation of cell proliferation	-3.13275	-1.36939	35/659	183,367,590,596,694,857,858,1028,1050,3488,3640,3642,3664,3725,4745,5629,5730,6657,6659,6752,6772,7434,9148,9863,10395,10397,10457,10608,10891,23026,23641,28514,28984,51147,55679	AGT,AR,BCHE,BCL2,BTG1,CAV1,CAV2,CDKN1C,CEBPA,IGFBP5,INSL3,INSM1,IRF6,JUN,NELL1,PROX1,PTGDS,SOX2,SOX4,SSTR2,STAT1,VIPR2,NEURL1,MAGI2,DLC1,NDRG1,GPNMB,MXD4,PPARGC1A,MYO16,LDOC1,DLL1,RGCC,ING4,LIMS2
15_Member	GO Biological Processes	GO:0008285	negative regulation of cell proliferation	-3.13275	-1.36939	35/659	183,367,590,596,694,857,858,1028,1050,3488,3640,3642,3664,3725,4745,5629,5730,6657,6659,6752,6772,7434,9148,9863,10395,10397,10457,10608,10891,23026,23641,28514,28984,51147,55679	AGT,AR,BCHE,BCL2,BTG1,CAV1,CAV2,CDKN1C,CEBPA,IGFBP5,INSL3,INSM1,IRF6,JUN,NELL1,PROX1,PTGDS,SOX2,SOX4,SSTR2,STAT1,VIPR2,NEURL1,MAGI2,DLC1,NDRG1,GPNMB,MXD4,PPARGC1A,MYO16,LDOC1,DLL1,RGCC,ING4,LIMS2
16_Summary	GO Biological Processes	GO:0007197	adenylate cyclase-inhibiting G-protein coupled acetylcholine receptor signaling pathway	-3.07595	-1.36309	3/7	1128,1129,1131,3778	CHRM1,CHRM2,CHRM3,KCNMA1
16_Member	GO Biological Processes	GO:0007197	adenylate cyclase-inhibiting G-protein coupled acetylcholine receptor signaling pathway	-3.07595	-1.36309	3/7	1128,1129,1131	CHRM1,CHRM2,CHRM3
16_Member	GO Biological Processes	GO:0007207	phospholipase C-activating G-protein coupled acetylcholine receptor signaling pathway	-2.88153	-1.21027	3/8	1128,1129,1131	CHRM1,CHRM2,CHRM3
16_Member	GO Biological Processes	GO:0046541	saliva secretion	-2.22162	-0.856094	3/13	1128,1131,3778	CHRM1,CHRM3,KCNMA1
17_Summary	GO Biological Processes	GO:1902669	positive regulation of axon guidance	-3.07595	-1.36309	3/7	1954,6387,9037,7869,57556,183,596,4131,5629,5734,6857,9699,28514	MEGF8,CXCL12,SEMA5A,SEMA3B,SEMA6A,AGT,BCL2,MAP1B,PROX1,PTGER4,SYT1,RIMS2,DLL1
17_Member	GO Biological Processes	GO:1902669	positive regulation of axon guidance	-3.07595	-1.36309	3/7	1954,6387,9037	MEGF8,CXCL12,SEMA5A
17_Member	GO Biological Processes	GO:0048842	positive regulation of axon extension involved in axon guidance	-3.07595	-1.36309	3/7	1954,6387,9037	MEGF8,CXCL12,SEMA5A
17_Member	GO Biological Processes	GO:0048841	regulation of axon extension involved in axon guidance	-2.4483	-0.98981	5/35	1954,6387,7869,9037,57556	MEGF8,CXCL12,SEMA3B,SEMA5A,SEMA6A
17_Member	GO Biological Processes	GO:1902667	regulation of axon guidance	-2.24172	-0.861298	5/39	1954,6387,7869,9037,57556	MEGF8,CXCL12,SEMA3B,SEMA5A,SEMA6A
17_Member	GO Biological Processes	GO:0048639	positive regulation of developmental growth	-2.08861	-0.815086	11/159	183,596,1954,4131,5629,5734,6387,6857,9037,9699,28514	AGT,BCL2,MEGF8,MAP1B,PROX1,PTGER4,CXCL12,SYT1,SEMA5A,RIMS2,DLL1
17_Member	GO Biological Processes	GO:1902284	neuron projection extension involved in neuron projection guidance	-2.01876	-0.793743	5/44	1954,6387,7869,9037,57556	MEGF8,CXCL12,SEMA3B,SEMA5A,SEMA6A
17_Member	GO Biological Processes	GO:0048846	axon extension involved in axon guidance	-2.01876	-0.793743	5/44	1954,6387,7869,9037,57556	MEGF8,CXCL12,SEMA3B,SEMA5A,SEMA6A
18_Summary	GO Biological Processes	GO:0003357	noradrenergic neuron differentiation	-3.07595	-1.36309	3/7	429,3642,6659,1028,7067,10370	ASCL1,INSM1,SOX4,CDKN1C,THRA,CITED2
18_Member	GO Biological Processes	GO:0003357	noradrenergic neuron differentiation	-3.07595	-1.36309	3/7	429,3642,6659	ASCL1,INSM1,SOX4
18_Member	GO Biological Processes	GO:0030325	adrenal gland development	-3.04599	-1.34386	5/26	429,1028,3642,7067,10370	ASCL1,CDKN1C,INSM1,THRA,CITED2
19_Summary	GO Biological Processes	GO:0044708	single-organism behavior	-2.87675	-1.21027	25/433	18,412,590,596,1139,1621,2788,3725,3778,4045,5730,5734,6387,6446,6547,7067,8398,10396,22829,27253,57502,84189,84961,89832,431707,183,320,774,1907,1954,2775,7869,9037,57556,63951,153222,1128,151556	ABAT,STS,BCHE,BCL2,CHRNA7,DBH,GNG7,JUN,KCNMA1,LSAMP,PTGDS,PTGER4,CXCL12,SGK1,SLC8A3,THRA,PLA2G6,ATP8A1,NLGN4Y,PCDH17,NLGN4X,SLITRK6,FBXL20,CHRFAM7A,LHX8,AGT,APBA1,CACNA1B,EDN2,MEGF8,GNAO1,SEMA3B,SEMA5A,SEMA6A,DMRTA1,CREBRF,CHRM1,GPR155
19_Member	GO Biological Processes	GO:0044708	single-organism behavior	-2.87675	-1.21027	25/433	18,412,590,596,1139,1621,2788,3725,3778,4045,5730,5734,6387,6446,6547,7067,8398,10396,22829,27253,57502,84189,84961,89832,431707	ABAT,STS,BCHE,BCL2,CHRNA7,DBH,GNG7,JUN,KCNMA1,LSAMP,PTGDS,PTGER4,CXCL12,SGK1,SLC8A3,THRA,PLA2G6,ATP8A1,NLGN4Y,PCDH17,NLGN4X,SLITRK6,FBXL20,CHRFAM7A,LHX8
19_Member	GO Biological Processes	GO:0007610	behavior	-2.43828	-0.98981	36/752	18,183,320,412,590,596,774,1139,1621,1907,1954,2775,2788,3725,3778,4045,5730,5734,6387,6446,6547,7067,7869,8398,9037,10396,22829,27253,57502,57556,63951,84189,84961,89832,153222,431707	ABAT,AGT,APBA1,STS,BCHE,BCL2,CACNA1B,CHRNA7,DBH,EDN2,MEGF8,GNAO1,GNG7,JUN,KCNMA1,LSAMP,PTGDS,PTGER4,CXCL12,SGK1,SLC8A3,THRA,SEMA3B,PLA2G6,SEMA5A,ATP8A1,NLGN4Y,PCDH17,NLGN4X,SEMA6A,DMRTA1,SLITRK6,FBXL20,CHRFAM7A,CREBRF,LHX8
19_Member	GO Biological Processes	GO:0050890	cognition	-2.2155	-0.854819	16/265	412,590,1128,1139,1621,3725,6446,6547,7067,8398,10396,22829,57502,89832,151556,431707	STS,BCHE,CHRM1,CHRNA7,DBH,JUN,SGK1,SLC8A3,THRA,PLA2G6,ATP8A1,NLGN4Y,NLGN4X,CHRFAM7A,GPR155,LHX8
19_Member	GO Biological Processes	GO:0007611	learning or memory	-2.00235	-0.780853	14/232	412,590,1139,1621,3725,6446,6547,7067,8398,10396,22829,57502,89832,431707	STS,BCHE,CHRNA7,DBH,JUN,SGK1,SLC8A3,THRA,PLA2G6,ATP8A1,NLGN4Y,NLGN4X,CHRFAM7A,LHX8
20_Summary	GO Biological Processes	GO:0030334	regulation of cell migration	-2.80415	-1.1882	34/663	101,183,388,596,753,1907,2252,3309,3488,3640,3642,3725,4254,5337,5629,5734,5912,6387,6446,7869,9037,9734,9863,10370,10395,10396,10891,23224,28984,54828,55619,57522,57556,100533105,1954,2348,3397,6772,57449,857,4607,1128	ADAM8,AGT,RHOB,BCL2,LDLRAD4,EDN2,FGF7,HSPA5,IGFBP5,INSL3,INSM1,JUN,KITLG,PLD1,PROX1,PTGER4,RAP2B,CXCL12,SGK1,SEMA3B,SEMA5A,HDAC9,MAGI2,CITED2,DLC1,ATP8A1,PPARGC1A,SYNE2,RGCC,BCAS3,DOCK10,SRGAP1,SEMA6A,C8orf44-SGK3,MEGF8,FOLR1,ID1,STAT1,PLEKHG5,CAV1,MYBPC3,CHRM1
20_Member	GO Biological Processes	GO:0030334	regulation of cell migration	-2.80415	-1.1882	34/663	101,183,388,596,753,1907,2252,3309,3488,3640,3642,3725,4254,5337,5629,5734,5912,6387,6446,7869,9037,9734,9863,10370,10395,10396,10891,23224,28984,54828,55619,57522,57556,100533105	ADAM8,AGT,RHOB,BCL2,LDLRAD4,EDN2,FGF7,HSPA5,IGFBP5,INSL3,INSM1,JUN,KITLG,PLD1,PROX1,PTGER4,RAP2B,CXCL12,SGK1,SEMA3B,SEMA5A,HDAC9,MAGI2,CITED2,DLC1,ATP8A1,PPARGC1A,SYNE2,RGCC,BCAS3,DOCK10,SRGAP1,SEMA6A,C8orf44-SGK3
20_Member	GO Biological Processes	GO:0001667	ameboidal-type cell migration	-2.74471	-1.15364	20/324	183,388,1954,2252,2348,3397,3640,3725,4254,5629,6387,6772,7869,9037,9734,23224,28984,54828,57449,57556	AGT,RHOB,MEGF8,FGF7,FOLR1,ID1,INSL3,JUN,KITLG,PROX1,CXCL12,STAT1,SEMA3B,SEMA5A,HDAC9,SYNE2,RGCC,BCAS3,PLEKHG5,SEMA6A
20_Member	GO Biological Processes	GO:0051270	regulation of cellular component movement	-2.62161	-1.07585	37/759	101,183,388,596,753,857,1907,1954,2252,3309,3488,3640,3642,3725,4254,4607,5337,5629,5734,5912,6387,6446,7869,9037,9734,9863,10370,10395,10396,10891,23224,28984,54828,55619,57522,57556,100533105	ADAM8,AGT,RHOB,BCL2,LDLRAD4,CAV1,EDN2,MEGF8,FGF7,HSPA5,IGFBP5,INSL3,INSM1,JUN,KITLG,MYBPC3,PLD1,PROX1,PTGER4,RAP2B,CXCL12,SGK1,SEMA3B,SEMA5A,HDAC9,MAGI2,CITED2,DLC1,ATP8A1,PPARGC1A,SYNE2,RGCC,BCAS3,DOCK10,SRGAP1,SEMA6A,C8orf44-SGK3
20_Member	GO Biological Processes	GO:0040012	regulation of locomotion	-2.60247	-1.0657	37/761	101,183,388,596,753,857,1128,1907,1954,2252,3309,3488,3640,3642,3725,4254,5337,5629,5734,5912,6387,6446,7869,9037,9734,9863,10370,10395,10396,10891,23224,28984,54828,55619,57522,57556,100533105	ADAM8,AGT,RHOB,BCL2,LDLRAD4,CAV1,CHRM1,EDN2,MEGF8,FGF7,HSPA5,IGFBP5,INSL3,INSM1,JUN,KITLG,PLD1,PROX1,PTGER4,RAP2B,CXCL12,SGK1,SEMA3B,SEMA5A,HDAC9,MAGI2,CITED2,DLC1,ATP8A1,PPARGC1A,SYNE2,RGCC,BCAS3,DOCK10,SRGAP1,SEMA6A,C8orf44-SGK3
20_Member	GO Biological Processes	GO:0051271	negative regulation of cellular component movement	-2.56034	-1.06102	16/244	388,596,753,3488,5734,5912,6387,7869,9037,9863,10370,10395,10891,28984,57522,57556	RHOB,BCL2,LDLRAD4,IGFBP5,PTGER4,RAP2B,CXCL12,SEMA3B,SEMA5A,MAGI2,CITED2,DLC1,PPARGC1A,RGCC,SRGAP1,SEMA6A
20_Member	GO Biological Processes	GO:0010634	positive regulation of epithelial cell migration	-2.44051	-0.98981	9/103	183,388,2252,3640,3725,5629,9037,9734,54828	AGT,RHOB,FGF7,INSL3,JUN,PROX1,SEMA5A,HDAC9,BCAS3
20_Member	GO Biological Processes	GO:2000145	regulation of cell motility	-2.40972	-0.975611	34/702	101,183,388,596,753,1907,2252,3309,3488,3640,3642,3725,4254,5337,5629,5734,5912,6387,6446,7869,9037,9734,9863,10370,10395,10396,10891,23224,28984,54828,55619,57522,57556,100533105	ADAM8,AGT,RHOB,BCL2,LDLRAD4,EDN2,FGF7,HSPA5,IGFBP5,INSL3,INSM1,JUN,KITLG,PLD1,PROX1,PTGER4,RAP2B,CXCL12,SGK1,SEMA3B,SEMA5A,HDAC9,MAGI2,CITED2,DLC1,ATP8A1,PPARGC1A,SYNE2,RGCC,BCAS3,DOCK10,SRGAP1,SEMA6A,C8orf44-SGK3
20_Member	GO Biological Processes	GO:0040013	negative regulation of locomotion	-2.24626	-0.861298	16/263	388,596,753,3488,5734,5912,6387,7869,9037,9863,10370,10395,10891,28984,57522,57556	RHOB,BCL2,LDLRAD4,IGFBP5,PTGER4,RAP2B,CXCL12,SEMA3B,SEMA5A,MAGI2,CITED2,DLC1,PPARGC1A,RGCC,SRGAP1,SEMA6A
20_Member	GO Biological Processes	GO:0051272	positive regulation of cellular component movement	-2.18875	-0.852259	22/413	101,183,388,596,1907,1954,2252,3309,3640,3642,3725,4254,5629,5734,6387,7869,9037,9734,10396,23224,54828,57556	ADAM8,AGT,RHOB,BCL2,EDN2,MEGF8,FGF7,HSPA5,INSL3,INSM1,JUN,KITLG,PROX1,PTGER4,CXCL12,SEMA3B,SEMA5A,HDAC9,ATP8A1,SYNE2,BCAS3,SEMA6A
20_Member	GO Biological Processes	GO:0030335	positive regulation of cell migration	-2.16444	-0.836289	21/390	101,183,388,596,1907,2252,3309,3640,3642,3725,4254,5629,5734,6387,7869,9037,9734,10396,23224,54828,57556	ADAM8,AGT,RHOB,BCL2,EDN2,FGF7,HSPA5,INSL3,INSM1,JUN,KITLG,PROX1,PTGER4,CXCL12,SEMA3B,SEMA5A,HDAC9,ATP8A1,SYNE2,BCAS3,SEMA6A
20_Member	GO Biological Processes	GO:0040017	positive regulation of locomotion	-2.11861	-0.828995	22/419	101,183,388,596,1907,1954,2252,3309,3640,3642,3725,4254,5629,5734,6387,7869,9037,9734,10396,23224,54828,57556	ADAM8,AGT,RHOB,BCL2,EDN2,MEGF8,FGF7,HSPA5,INSL3,INSM1,JUN,KITLG,PROX1,PTGER4,CXCL12,SEMA3B,SEMA5A,HDAC9,ATP8A1,SYNE2,BCAS3,SEMA6A
20_Member	GO Biological Processes	GO:0030336	negative regulation of cell migration	-2.09805	-0.817623	13/203	388,596,753,3488,5734,5912,6387,9863,10370,10395,10891,28984,57522	RHOB,BCL2,LDLRAD4,IGFBP5,PTGER4,RAP2B,CXCL12,MAGI2,CITED2,DLC1,PPARGC1A,RGCC,SRGAP1
20_Member	GO Biological Processes	GO:2000147	positive regulation of cell motility	-2.023	-0.793743	21/402	101,183,388,596,1907,2252,3309,3640,3642,3725,4254,5629,5734,6387,7869,9037,9734,10396,23224,54828,57556	ADAM8,AGT,RHOB,BCL2,EDN2,FGF7,HSPA5,INSL3,INSM1,JUN,KITLG,PROX1,PTGER4,CXCL12,SEMA3B,SEMA5A,HDAC9,ATP8A1,SYNE2,BCAS3,SEMA6A

## Sheet: Metascape_Down-regulated
GroupID	Category	Term	Description	LogP	Log(q-value)	InTerm_InList	Genes	Symbols
1_Summary	GO Biological Processes	GO:1903047	mitotic cell cycle process	-67.4042	-63.9294	181/863	332,586,641,699,701,890,891,899,983,991,993,995,998,1017,1032,1033,1058,1062,1063,1111,1163,1213,1719,1763,1869,2305,3070,3306,3619,3832,3833,3835,4085,4171,4172,4173,4174,4175,4176,4602,4605,4628,4751,4998,5080,5111,5347,5371,5426,5427,5557,5558,5578,5890,5962,6241,6491,6502,6790,7040,7153,7272,7277,7283,7298,7465,7846,8317,8318,9055,9088,9133,9212,9232,9493,9585,9631,9656,9662,9700,9735,9787,98…	BIRC5,BCAT1,BLM,BUB1,BUB1B,CCNA2,CCNB1,CCNF,CDK1,CDC20,CDC25A,CDC25C,CDC42,CDK2,CDKN2D,CDKN3,CENPA,CENPE,CENPF,CHEK1,CKS1B,CLTC,DHFR,DNA2,E2F1,FOXM1,HELLS,HSPA2,INCENP,KIF11,KIFC1,KIF22,MAD2L1,MCM2,MCM3,MCM4,MCM5,MCM6,MCM7,MYB,MYBL2,MYH10,NEK2,ORC1,PAX6,PCNA,PLK1,PML,POLE,POLE2,PRIM1,PRIM2,PRKCA,RAD51B,RDX,RRM2,STIL,SKP2,AURKA,TGFB1,TOP2A,TTK,TUBA4A,TUBG1,TYMS,WEE1,TUBA1A,CDC7,CDC45,PRC1,PKMYT1,C…
1_Member	GO Biological Processes	GO:1903047	mitotic cell cycle process	-67.4042	-63.9294	181/863	332,586,641,699,701,890,891,899,983,991,993,995,998,1017,1032,1033,1058,1062,1063,1111,1163,1213,1719,1763,1869,2305,3070,3306,3619,3832,3833,3835,4085,4171,4172,4173,4174,4175,4176,4602,4605,4628,4751,4998,5080,5111,5347,5371,5426,5427,5557,5558,5578,5890,5962,6241,6491,6502,6790,7040,7153,7272,7277,7283,7298,7465,7846,8317,8318,9055,9088,9133,9212,9232,9493,9585,9631,9656,9662,9700,9735,9787,98…	BIRC5,BCAT1,BLM,BUB1,BUB1B,CCNA2,CCNB1,CCNF,CDK1,CDC20,CDC25A,CDC25C,CDC42,CDK2,CDKN2D,CDKN3,CENPA,CENPE,CENPF,CHEK1,CKS1B,CLTC,DHFR,DNA2,E2F1,FOXM1,HELLS,HSPA2,INCENP,KIF11,KIFC1,KIF22,MAD2L1,MCM2,MCM3,MCM4,MCM5,MCM6,MCM7,MYB,MYBL2,MYH10,NEK2,ORC1,PAX6,PCNA,PLK1,PML,POLE,POLE2,PRIM1,PRIM2,PRKCA,RAD51B,RDX,RRM2,STIL,SKP2,AURKA,TGFB1,TOP2A,TTK,TUBA4A,TUBG1,TYMS,WEE1,TUBA1A,CDC7,CDC45,PRC1,PKMYT1,C…
1_Member	GO Biological Processes	GO:0000280	nuclear division	-50.0302	-47.1574	126/557	332,675,699,701,890,891,899,983,991,993,995,998,1017,1062,1063,1111,1213,2177,2956,3070,3306,3619,3832,3833,3835,4085,4288,4439,4605,4751,5347,5888,5890,6790,7040,7153,7272,7465,8438,9088,9133,9212,9232,9319,9493,9585,9700,9735,9787,9918,9928,10051,10381,10403,10459,10592,10615,10744,11004,11065,11113,11130,11200,11339,22974,23244,23310,23397,24137,25788,26255,26271,26524,27338,29127,51203,54443,…	BIRC5,BRCA2,BUB1,BUB1B,CCNA2,CCNB1,CCNF,CDK1,CDC20,CDC25A,CDC25C,CDC42,CDK2,CENPE,CENPF,CHEK1,CLTC,FANCD2,MSH6,HELLS,HSPA2,INCENP,KIF11,KIFC1,KIF22,MAD2L1,MKI67,MSH5,MYBL2,NEK2,PLK1,RAD51,RAD51B,AURKA,TGFB1,TOP2A,TTK,WEE1,RAD54L,PKMYT1,CCNB2,AURKB,PTTG1,TRIP13,KIF23,KIF20B,ESPL1,KNTC1,DLGAP5,NCAPD2,KIF14,SMC4,TUBB3,NDC80,MAD2L2,SMC2,SPAG5,PTTG2,KIF2C,UBE2C,CIT,ZWINT,CHEK2,OIP5,TPX2,PDS5A,NCAPD3,N…
1_Member	GO Biological Processes	GO:0048285	organelle fission	-49.3848	-46.609	129/591	332,675,699,701,890,891,899,983,991,993,995,998,1017,1062,1063,1111,1213,2177,2956,3070,3306,3619,3832,3833,3835,4085,4288,4439,4605,4751,5347,5888,5890,6790,7040,7153,7272,7465,8438,9088,9133,9212,9232,9319,9493,9585,9700,9735,9787,9918,9928,10051,10381,10403,10459,10592,10615,10744,11004,11065,11113,11130,11200,11339,22974,23244,23310,23397,24137,25788,26255,26271,26524,27338,29127,51203,54443,…	BIRC5,BRCA2,BUB1,BUB1B,CCNA2,CCNB1,CCNF,CDK1,CDC20,CDC25A,CDC25C,CDC42,CDK2,CENPE,CENPF,CHEK1,CLTC,FANCD2,MSH6,HELLS,HSPA2,INCENP,KIF11,KIFC1,KIF22,MAD2L1,MKI67,MSH5,MYBL2,NEK2,PLK1,RAD51,RAD51B,AURKA,TGFB1,TOP2A,TTK,WEE1,RAD54L,PKMYT1,CCNB2,AURKB,PTTG1,TRIP13,KIF23,KIF20B,ESPL1,KNTC1,DLGAP5,NCAPD2,KIF14,SMC4,TUBB3,NDC80,MAD2L2,SMC2,SPAG5,PTTG2,KIF2C,UBE2C,CIT,ZWINT,CHEK2,OIP5,TPX2,PDS5A,NCAPD3,N…
1_Member	GO Biological Processes	GO:0007067	mitotic nuclear division	-48.9632	-46.2666	110/432	332,699,701,890,891,899,983,991,993,995,998,1017,1062,1063,1111,1213,3070,3619,3832,3833,3835,4085,4605,4751,5347,6790,7040,7272,7465,9088,9133,9212,9232,9493,9585,9700,9735,9787,9918,9928,10051,10381,10403,10459,10592,10615,10744,11004,11065,11113,11130,11200,11339,22974,23244,23310,23397,24137,26255,26271,26524,27338,29127,51203,54443,54478,54820,54821,54892,54908,55055,55143,55165,55320,55559,…	BIRC5,BUB1,BUB1B,CCNA2,CCNB1,CCNF,CDK1,CDC20,CDC25A,CDC25C,CDC42,CDK2,CENPE,CENPF,CHEK1,CLTC,HELLS,INCENP,KIF11,KIFC1,KIF22,MAD2L1,MYBL2,NEK2,PLK1,AURKA,TGFB1,TTK,WEE1,PKMYT1,CCNB2,AURKB,PTTG1,KIF23,KIF20B,ESPL1,KNTC1,DLGAP5,NCAPD2,KIF14,SMC4,TUBB3,NDC80,MAD2L2,SMC2,SPAG5,PTTG2,KIF2C,UBE2C,CIT,ZWINT,CHEK2,OIP5,TPX2,PDS5A,NCAPD3,NCAPH,KIF4A,PTTG3P,FBXO5,LATS2,UBE2S,RACGAP1,NUSAP1,ANLN,FAM64A,NDE1,…
1_Member	GO Biological Processes	GO:0051301	cell division	-41.376	-38.7463	124/643	311,332,641,675,699,701,890,891,896,899,983,991,993,995,998,1017,1062,1063,1111,1163,1894,3070,3619,3832,3833,4085,4602,4628,4751,5080,5347,5764,6790,6840,6867,7040,7153,7272,7465,7846,8317,9055,9088,9133,9212,9232,9493,9585,9700,9735,9787,9918,9928,10051,10112,10376,10403,10459,10592,10615,10744,11004,11064,11065,11113,11130,11200,11339,22974,23157,23244,23310,23397,24137,26255,26271,26524,27338…	ANXA11,BIRC5,BLM,BRCA2,BUB1,BUB1B,CCNA2,CCNB1,CCND3,CCNF,CDK1,CDC20,CDC25A,CDC25C,CDC42,CDK2,CENPE,CENPF,CHEK1,CKS1B,ECT2,HELLS,INCENP,KIF11,KIFC1,MAD2L1,MYB,MYH10,NEK2,PAX6,PLK1,PTN,AURKA,SVIL,TACC1,TGFB1,TOP2A,TTK,WEE1,TUBA1A,CDC7,PRC1,PKMYT1,CCNB2,AURKB,PTTG1,KIF23,KIF20B,ESPL1,KNTC1,DLGAP5,NCAPD2,KIF14,SMC4,KIF20A,TUBA1B,NDC80,MAD2L2,SMC2,SPAG5,PTTG2,KIF2C,CNTRL,UBE2C,CIT,ZWINT,CHEK2,OIP5,TPX…
1_Member	GO Biological Processes	GO:0007059	chromosome segregation	-38.3159	-35.7442	79/282	332,672,675,699,701,891,991,998,1062,1063,1894,2177,3619,3832,3833,3835,4085,4439,4751,5347,7153,7272,9212,9232,9319,9700,9787,9918,9928,10051,10403,10459,10592,10615,10744,11004,11065,11113,11130,23244,23310,23397,26255,26271,29127,51203,54820,54908,55143,55165,55355,55706,55719,55839,56154,57082,57405,57697,64151,79075,79980,80218,81610,81930,83540,83903,84250,84722,90417,113130,151246,151648,1…	BIRC5,BRCA1,BRCA2,BUB1,BUB1B,CCNB1,CDC20,CDC42,CENPE,CENPF,ECT2,FANCD2,INCENP,KIF11,KIFC1,KIF22,MAD2L1,MSH5,NEK2,PLK1,TOP2A,TTK,AURKB,PTTG1,TRIP13,ESPL1,DLGAP5,NCAPD2,KIF14,SMC4,NDC80,MAD2L2,SMC2,SPAG5,PTTG2,KIF2C,UBE2C,CIT,ZWINT,PDS5A,NCAPD3,NCAPH,PTTG3P,FBXO5,RACGAP1,NUSAP1,NDE1,SPDL1,CDCA8,CEP55,HJURP,NDC1,SLF2,CENPN,TEX15,CASC5,SPC25,FANCM,NCAPG,DSCC1,DSN1,NAA50,FAM83D,KIF18A,NUF2,GSG2,SLF1,P…
1_Member	GO Biological Processes	GO:0098813	nuclear chromosome segregation	-31.8395	-29.4439	63/215	675,699,701,891,991,998,1062,1063,1894,2177,3833,3835,4085,4439,4751,5347,7153,7272,9212,9232,9319,9700,9787,9918,9928,10051,10403,10459,10592,10615,10744,11004,11065,11113,11130,23244,23310,23397,26255,26271,29127,51203,54908,55143,55165,55706,55719,56154,57082,57697,64151,79075,80218,81610,81930,83903,84250,84722,90417,113130,151246,151648,348654	BRCA2,BUB1,BUB1B,CCNB1,CDC20,CDC42,CENPE,CENPF,ECT2,FANCD2,KIFC1,KIF22,MAD2L1,MSH5,NEK2,PLK1,TOP2A,TTK,AURKB,PTTG1,TRIP13,ESPL1,DLGAP5,NCAPD2,KIF14,SMC4,NDC80,MAD2L2,SMC2,SPAG5,PTTG2,KIF2C,UBE2C,CIT,ZWINT,PDS5A,NCAPD3,NCAPH,PTTG3P,FBXO5,RACGAP1,NUSAP1,SPDL1,CDCA8,CEP55,NDC1,SLF2,TEX15,CASC5,FANCM,NCAPG,DSCC1,NAA50,FAM83D,KIF18A,GSG2,SLF1,PSRC1,KNSTRN,CDCA5,SGOL2,SGOL1,GEN1
1_Member	GO Biological Processes	GO:0000070	mitotic sister chromatid segregation	-28.2572	-25.9865	47/131	699,701,891,991,1062,1063,3833,3835,4085,4751,5347,7272,9232,9700,9787,9918,9928,10051,10403,10459,10592,10615,10744,11004,11065,11113,11130,23244,23310,23397,26255,26271,51203,54908,55143,55165,55719,64151,79075,80218,81930,83903,84250,84722,90417,113130,348654	BUB1,BUB1B,CCNB1,CDC20,CENPE,CENPF,KIFC1,KIF22,MAD2L1,NEK2,PLK1,TTK,PTTG1,ESPL1,DLGAP5,NCAPD2,KIF14,SMC4,NDC80,MAD2L2,SMC2,SPAG5,PTTG2,KIF2C,UBE2C,CIT,ZWINT,PDS5A,NCAPD3,NCAPH,PTTG3P,FBXO5,NUSAP1,SPDL1,CDCA8,CEP55,SLF2,NCAPG,DSCC1,NAA50,KIF18A,GSG2,SLF1,PSRC1,KNSTRN,CDCA5,GEN1
1_Member	GO Biological Processes	GO:0000819	sister chromatid segregation	-26.3897	-24.1701	49/156	699,701,891,991,1062,1063,3833,3835,4085,4751,5347,7153,7272,9232,9700,9787,9918,9928,10051,10403,10459,10592,10615,10744,11004,11065,11113,11130,23244,23310,23397,26255,26271,51203,54908,55143,55165,55719,64151,79075,80218,81930,83903,84250,84722,90417,113130,151246,348654	BUB1,BUB1B,CCNB1,CDC20,CENPE,CENPF,KIFC1,KIF22,MAD2L1,NEK2,PLK1,TOP2A,TTK,PTTG1,ESPL1,DLGAP5,NCAPD2,KIF14,SMC4,NDC80,MAD2L2,SMC2,SPAG5,PTTG2,KIF2C,UBE2C,CIT,ZWINT,PDS5A,NCAPD3,NCAPH,PTTG3P,FBXO5,NUSAP1,SPDL1,CDCA8,CEP55,SLF2,NCAPG,DSCC1,NAA50,KIF18A,GSG2,SLF1,PSRC1,KNSTRN,CDCA5,SGOL2,GEN1
2_Summary	Hallmark Gene Sets	M5925	HALLMARK E2F TARGETS	-64.2557	-61.0819	90/200	332,580,672,675,701,983,991,993,1033,1062,1111,1163,1786,3070,3148,3149,3161,3835,3838,4001,4085,4171,4172,4173,4174,4175,4176,4288,4605,4678,5111,5347,5424,5426,5558,5982,5983,6241,6470,6790,6839,7083,7112,7153,7283,7465,7884,9133,9212,9232,9319,9700,9787,9833,9837,9918,10051,10460,10535,10615,10733,10797,11004,11113,11200,23649,24137,27338,29028,29089,29127,29893,29980,51155,55143,55635,55723,5…	BIRC5,BARD1,BRCA1,BRCA2,BUB1B,CDK1,CDC20,CDC25A,CDKN3,CENPE,CHEK1,CKS1B,DNMT1,HELLS,HMGB2,HMGB3,HMMR,KIF22,KPNA2,LMNB1,MAD2L1,MCM2,MCM3,MCM4,MCM5,MCM6,MCM7,MKI67,MYBL2,NASP,PCNA,PLK1,POLD1,POLE,PRIM2,RFC2,RFC3,RRM2,SHMT1,AURKA,SUV39H1,TK1,TMPO,TOP2A,TUBG1,WEE1,SLBP,CCNB2,AURKB,PTTG1,TRIP13,ESPL1,DLGAP5,MELK,GINS1,NCAPD2,SMC4,TACC3,RNASEH2A,SPAG5,PLK4,MTHFD2,KIF2C,CIT,CHEK2,POLA2,KIF4A,UBE2S,ATAD2…
2_Member	Hallmark Gene Sets	M5925	HALLMARK E2F TARGETS	-64.2557	-61.0819	90/200	332,580,672,675,701,983,991,993,1033,1062,1111,1163,1786,3070,3148,3149,3161,3835,3838,4001,4085,4171,4172,4173,4174,4175,4176,4288,4605,4678,5111,5347,5424,5426,5558,5982,5983,6241,6470,6790,6839,7083,7112,7153,7283,7465,7884,9133,9212,9232,9319,9700,9787,9833,9837,9918,10051,10460,10535,10615,10733,10797,11004,11113,11200,23649,24137,27338,29028,29089,29127,29893,29980,51155,55143,55635,55723,5…	BIRC5,BARD1,BRCA1,BRCA2,BUB1B,CDK1,CDC20,CDC25A,CDKN3,CENPE,CHEK1,CKS1B,DNMT1,HELLS,HMGB2,HMGB3,HMMR,KIF22,KPNA2,LMNB1,MAD2L1,MCM2,MCM3,MCM4,MCM5,MCM6,MCM7,MKI67,MYBL2,NASP,PCNA,PLK1,POLD1,POLE,PRIM2,RFC2,RFC3,RRM2,SHMT1,AURKA,SUV39H1,TK1,TMPO,TOP2A,TUBG1,WEE1,SLBP,CCNB2,AURKB,PTTG1,TRIP13,ESPL1,DLGAP5,MELK,GINS1,NCAPD2,SMC4,TACC3,RNASEH2A,SPAG5,PLK4,MTHFD2,KIF2C,CIT,CHEK2,POLA2,KIF4A,UBE2S,ATAD2…
2_Member	Hallmark Gene Sets	M5901	HALLMARK G2M CHECKPOINT	-55.9297	-52.932	83/199	332,580,675,699,890,899,983,991,993,1033,1058,1062,1063,1111,1163,1869,1870,3149,3161,3619,3832,3835,3838,4001,4085,4171,4172,4174,4175,4288,4605,4678,4751,5347,5371,5426,5558,5933,6491,6790,6839,7040,7112,7153,7272,7468,8140,8317,8318,8438,9055,9133,9156,9212,9232,9493,9585,9700,10024,10036,10051,10403,10460,10592,10721,10733,10926,11004,11065,22974,23649,24137,26255,26271,27338,29127,51155,5120…	BIRC5,BARD1,BRCA2,BUB1,CCNA2,CCNF,CDK1,CDC20,CDC25A,CDKN3,CENPA,CENPE,CENPF,CHEK1,CKS1B,E2F1,E2F2,HMGB3,HMMR,INCENP,KIF11,KIF22,KPNA2,LMNB1,MAD2L1,MCM2,MCM3,MCM5,MCM6,MKI67,MYBL2,NASP,NEK2,PLK1,PML,POLE,PRIM2,RBL1,STIL,AURKA,SUV39H1,TGFB1,TMPO,TOP2A,TTK,WHSC1,SLC7A5,CDC7,CDC45,RAD54L,PRC1,CCNB2,EXO1,AURKB,PTTG1,KIF23,KIF20B,ESPL1,TROAP,CHAF1A,SMC4,NDC80,TACC3,SMC2,POLQ,PLK4,DBF4,KIF2C,UBE2C,TPX2,…
3_Summary	GO Biological Processes	GO:0071103	DNA conformation change	-37.732	-35.2114	75/257	641,891,983,1058,1763,2491,3009,3018,3070,3148,3149,4171,4172,4173,4174,4175,4176,4678,5888,7153,8208,8294,8318,8343,8351,8355,8357,8358,8360,8361,8362,8363,8364,8365,8366,8368,8968,8970,8971,9401,9837,9918,10036,10051,10592,11339,23310,23397,25788,29781,51203,51659,54892,55320,55355,55723,55839,57082,64105,64151,64946,79019,79172,79682,80119,83990,84296,91687,113130,128312,333932,387103,401541,5…	BLM,CCNB1,CDK1,CENPA,DNA2,CENPI,HIST1H1B,HIST1H2BB,HELLS,HMGB2,HMGB3,MCM2,MCM3,MCM4,MCM5,MCM6,MCM7,NASP,RAD51,TOP2A,CHAF1B,HIST1H4I,CDC45,HIST1H2BF,HIST1H3D,HIST1H3G,HIST1H3H,HIST1H3B,HIST1H4D,HIST1H4F,HIST1H4K,HIST1H4J,HIST1H4C,HIST1H4H,HIST1H4B,HIST1H4L,HIST1H3F,HIST1H2BJ,H1FX,RECQL4,GINS1,NCAPD2,CHAF1A,SMC4,SMC2,OIP5,NCAPD3,NCAPH,RAD54B,NCAPH2,NUSAP1,GINS2,NCAPG2,MIS18BP1,HJURP,ASF1B,CENPN,CAS…
3_Member	GO Biological Processes	GO:0071103	DNA conformation change	-37.732	-35.2114	75/257	641,891,983,1058,1763,2491,3009,3018,3070,3148,3149,4171,4172,4173,4174,4175,4176,4678,5888,7153,8208,8294,8318,8343,8351,8355,8357,8358,8360,8361,8362,8363,8364,8365,8366,8368,8968,8970,8971,9401,9837,9918,10036,10051,10592,11339,23310,23397,25788,29781,51203,51659,54892,55320,55355,55723,55839,57082,64105,64151,64946,79019,79172,79682,80119,83990,84296,91687,113130,128312,333932,387103,401541,5…	BLM,CCNB1,CDK1,CENPA,DNA2,CENPI,HIST1H1B,HIST1H2BB,HELLS,HMGB2,HMGB3,MCM2,MCM3,MCM4,MCM5,MCM6,MCM7,NASP,RAD51,TOP2A,CHAF1B,HIST1H4I,CDC45,HIST1H2BF,HIST1H3D,HIST1H3G,HIST1H3H,HIST1H3B,HIST1H4D,HIST1H4F,HIST1H4K,HIST1H4J,HIST1H4C,HIST1H4H,HIST1H4B,HIST1H4L,HIST1H3F,HIST1H2BJ,H1FX,RECQL4,GINS1,NCAPD2,CHAF1A,SMC4,SMC2,OIP5,NCAPD3,NCAPH,RAD54B,NCAPH2,NUSAP1,GINS2,NCAPG2,MIS18BP1,HJURP,ASF1B,CENPN,CAS…
3_Member	GO Biological Processes	GO:0006323	DNA packaging	-29.594	-27.2653	58/196	891,983,1058,2491,3009,3018,3070,3148,4171,4678,7153,8208,8294,8343,8351,8355,8357,8358,8360,8361,8362,8363,8364,8365,8366,8368,8968,8970,8971,9918,10036,10051,10592,11339,23310,23397,29781,51203,54892,55320,55355,55723,55839,57082,64105,64151,64946,79019,79172,79682,91687,113130,128312,333932,387103,401541,554313,653604	CCNB1,CDK1,CENPA,CENPI,HIST1H1B,HIST1H2BB,HELLS,HMGB2,MCM2,NASP,TOP2A,CHAF1B,HIST1H4I,HIST1H2BF,HIST1H3D,HIST1H3G,HIST1H3H,HIST1H3B,HIST1H4D,HIST1H4F,HIST1H4K,HIST1H4J,HIST1H4C,HIST1H4H,HIST1H4B,HIST1H4L,HIST1H3F,HIST1H2BJ,H1FX,NCAPD2,CHAF1A,SMC4,SMC2,OIP5,NCAPD3,NCAPH,NCAPH2,NUSAP1,NCAPG2,MIS18BP1,HJURP,ASF1B,CENPN,CASC5,CENPK,NCAPG,CENPH,CENPM,CENPO,CENPU,CENPL,CDCA5,HIST3H2BB,HIST2H3A,CENPW,CE…
3_Member	GO Biological Processes	GO:0065004	protein-DNA complex assembly	-23.7805	-21.6279	51/191	1058,1062,1063,2491,3009,3018,3070,3148,4171,4678,5888,5890,8208,8294,8318,8343,8351,8355,8357,8358,8360,8361,8362,8363,8364,8365,8366,8368,8968,8970,8971,10036,10320,11339,55320,55355,55723,55839,57082,64105,64946,79019,79172,79682,91687,128312,333932,387103,401541,554313,653604	CENPA,CENPE,CENPF,CENPI,HIST1H1B,HIST1H2BB,HELLS,HMGB2,MCM2,NASP,RAD51,RAD51B,CHAF1B,HIST1H4I,CDC45,HIST1H2BF,HIST1H3D,HIST1H3G,HIST1H3H,HIST1H3B,HIST1H4D,HIST1H4F,HIST1H4K,HIST1H4J,HIST1H4C,HIST1H4H,HIST1H4B,HIST1H4L,HIST1H3F,HIST1H2BJ,H1FX,CHAF1A,IKZF1,OIP5,MIS18BP1,HJURP,ASF1B,CENPN,CASC5,CENPK,CENPH,CENPM,CENPO,CENPU,CENPL,HIST3H2BB,HIST2H3A,CENPW,CENPP,HIST2H4B,HIST2H3D
3_Member	GO Biological Processes	GO:0006334	nucleosome assembly	-23.4786	-21.3462	44/142	1058,2491,3009,3018,3148,4171,4678,8208,8294,8343,8351,8355,8357,8358,8360,8361,8362,8363,8364,8365,8366,8368,8968,8970,8971,10036,11339,55320,55355,55723,55839,57082,64105,64946,79019,79172,79682,91687,128312,333932,387103,401541,554313,653604	CENPA,CENPI,HIST1H1B,HIST1H2BB,HMGB2,MCM2,NASP,CHAF1B,HIST1H4I,HIST1H2BF,HIST1H3D,HIST1H3G,HIST1H3H,HIST1H3B,HIST1H4D,HIST1H4F,HIST1H4K,HIST1H4J,HIST1H4C,HIST1H4H,HIST1H4B,HIST1H4L,HIST1H3F,HIST1H2BJ,H1FX,CHAF1A,OIP5,MIS18BP1,HJURP,ASF1B,CENPN,CASC5,CENPK,CENPH,CENPM,CENPO,CENPU,CENPL,HIST3H2BB,HIST2H3A,CENPW,CENPP,HIST2H4B,HIST2H3D
3_Member	GO Biological Processes	GO:0034508	centromere complex assembly	-23.3386	-21.244	28/51	1058,1062,1063,2491,3070,8294,8360,8361,8362,8363,8364,8365,8366,8368,11339,55320,55355,55839,57082,64105,64946,79019,79172,79682,91687,387103,401541,554313	CENPA,CENPE,CENPF,CENPI,HELLS,HIST1H4I,HIST1H4D,HIST1H4F,HIST1H4K,HIST1H4J,HIST1H4C,HIST1H4H,HIST1H4B,HIST1H4L,OIP5,MIS18BP1,HJURP,CENPN,CASC5,CENPK,CENPH,CENPM,CENPO,CENPU,CENPL,CENPW,CENPP,HIST2H4B
3_Member	GO Biological Processes	GO:0031055	chromatin remodeling at centromere	-22.8541	-20.7773	26/44	1058,2491,3070,8294,8360,8361,8362,8363,8364,8365,8366,8368,11339,55320,55355,55839,57082,64105,64946,79019,79172,79682,91687,387103,401541,554313	CENPA,CENPI,HELLS,HIST1H4I,HIST1H4D,HIST1H4F,HIST1H4K,HIST1H4J,HIST1H4C,HIST1H4H,HIST1H4B,HIST1H4L,OIP5,MIS18BP1,HJURP,CENPN,CASC5,CENPK,CENPH,CENPM,CENPO,CENPU,CENPL,CENPW,CENPP,HIST2H4B
3_Member	GO Biological Processes	GO:0034080	CENP-A containing nucleosome assembly	-22.1083	-20.0959	25/42	1058,2491,8294,8360,8361,8362,8363,8364,8365,8366,8368,11339,55320,55355,55839,57082,64105,64946,79019,79172,79682,91687,387103,401541,554313	CENPA,CENPI,HIST1H4I,HIST1H4D,HIST1H4F,HIST1H4K,HIST1H4J,HIST1H4C,HIST1H4H,HIST1H4B,HIST1H4L,OIP5,MIS18BP1,HJURP,CENPN,CASC5,CENPK,CENPH,CENPM,CENPO,CENPU,CENPL,CENPW,CENPP,HIST2H4B
3_Member	GO Biological Processes	GO:0061641	CENP-A containing chromatin organization	-22.1083	-20.0959	25/42	1058,2491,8294,8360,8361,8362,8363,8364,8365,8366,8368,11339,55320,55355,55839,57082,64105,64946,79019,79172,79682,91687,387103,401541,554313	CENPA,CENPI,HIST1H4I,HIST1H4D,HIST1H4F,HIST1H4K,HIST1H4J,HIST1H4C,HIST1H4H,HIST1H4B,HIST1H4L,OIP5,MIS18BP1,HJURP,CENPN,CASC5,CENPK,CENPH,CENPM,CENPO,CENPU,CENPL,CENPW,CENPP,HIST2H4B
3_Member	GO Biological Processes	GO:0031497	chromatin assembly	-22.0581	-20.0604	45/160	1058,2491,3009,3018,3070,3148,4171,4678,8208,8294,8343,8351,8355,8357,8358,8360,8361,8362,8363,8364,8365,8366,8368,8968,8970,8971,10036,11339,55320,55355,55723,55839,57082,64105,64946,79019,79172,79682,91687,128312,333932,387103,401541,554313,653604	CENPA,CENPI,HIST1H1B,HIST1H2BB,HELLS,HMGB2,MCM2,NASP,CHAF1B,HIST1H4I,HIST1H2BF,HIST1H3D,HIST1H3G,HIST1H3H,HIST1H3B,HIST1H4D,HIST1H4F,HIST1H4K,HIST1H4J,HIST1H4C,HIST1H4H,HIST1H4B,HIST1H4L,HIST1H3F,HIST1H2BJ,H1FX,CHAF1A,OIP5,MIS18BP1,HJURP,ASF1B,CENPN,CASC5,CENPK,CENPH,CENPM,CENPO,CENPU,CENPL,HIST3H2BB,HIST2H3A,CENPW,CENPP,HIST2H4B,HIST2H3D
3_Member	GO Biological Processes	GO:0071824	protein-DNA complex subunit organization	-21.8688	-19.8854	52/217	1058,1062,1063,2491,3009,3018,3070,3148,4171,4678,5888,5890,8208,8294,8318,8343,8351,8355,8357,8358,8360,8361,8362,8363,8364,8365,8366,8368,8968,8970,8971,10036,10320,11339,55320,55355,55723,55839,57082,64105,64946,79019,79172,79682,81611,91687,128312,333932,387103,401541,554313,653604	CENPA,CENPE,CENPF,CENPI,HIST1H1B,HIST1H2BB,HELLS,HMGB2,MCM2,NASP,RAD51,RAD51B,CHAF1B,HIST1H4I,CDC45,HIST1H2BF,HIST1H3D,HIST1H3G,HIST1H3H,HIST1H3B,HIST1H4D,HIST1H4F,HIST1H4K,HIST1H4J,HIST1H4C,HIST1H4H,HIST1H4B,HIST1H4L,HIST1H3F,HIST1H2BJ,H1FX,CHAF1A,IKZF1,OIP5,MIS18BP1,HJURP,ASF1B,CENPN,CASC5,CENPK,CENPH,CENPM,CENPO,CENPU,ANP32E,CENPL,HIST3H2BB,HIST2H3A,CENPW,CENPP,HIST2H4B,HIST2H3D
3_Member	GO Biological Processes	GO:0043486	histone exchange	-21.3705	-19.4398	27/53	1058,2491,4678,8294,8360,8361,8362,8363,8364,8365,8366,8368,11339,55320,55355,55839,57082,64105,64946,79019,79172,79682,81611,91687,387103,401541,554313	CENPA,CENPI,NASP,HIST1H4I,HIST1H4D,HIST1H4F,HIST1H4K,HIST1H4J,HIST1H4C,HIST1H4H,HIST1H4B,HIST1H4L,OIP5,MIS18BP1,HJURP,CENPN,CASC5,CENPK,CENPH,CENPM,CENPO,CENPU,ANP32E,CENPL,CENPW,CENPP,HIST2H4B
3_Member	GO Biological Processes	GO:0034724	DNA replication-independent nucleosome organization	-21.3705	-19.4398	27/53	1058,2491,4678,8294,8360,8361,8362,8363,8364,8365,8366,8368,11339,55320,55355,55723,55839,57082,64105,64946,79019,79172,79682,91687,387103,401541,554313	CENPA,CENPI,NASP,HIST1H4I,HIST1H4D,HIST1H4F,HIST1H4K,HIST1H4J,HIST1H4C,HIST1H4H,HIST1H4B,HIST1H4L,OIP5,MIS18BP1,HJURP,ASF1B,CENPN,CASC5,CENPK,CENPH,CENPM,CENPO,CENPU,CENPL,CENPW,CENPP,HIST2H4B
3_Member	GO Biological Processes	GO:0006336	DNA replication-independent nucleosome assembly	-21.3705	-19.4398	27/53	1058,2491,4678,8294,8360,8361,8362,8363,8364,8365,8366,8368,11339,55320,55355,55723,55839,57082,64105,64946,79019,79172,79682,91687,387103,401541,554313	CENPA,CENPI,NASP,HIST1H4I,HIST1H4D,HIST1H4F,HIST1H4K,HIST1H4J,HIST1H4C,HIST1H4H,HIST1H4B,HIST1H4L,OIP5,MIS18BP1,HJURP,ASF1B,CENPN,CASC5,CENPK,CENPH,CENPM,CENPO,CENPU,CENPL,CENPW,CENPP,HIST2H4B
3_Member	GO Biological Processes	GO:0034728	nucleosome organization	-21.1065	-19.1912	45/168	1058,2491,3009,3018,3148,4171,4678,8208,8294,8343,8351,8355,8357,8358,8360,8361,8362,8363,8364,8365,8366,8368,8968,8970,8971,10036,11339,55320,55355,55723,55839,57082,64105,64946,79019,79172,79682,81611,91687,128312,333932,387103,401541,554313,653604	CENPA,CENPI,HIST1H1B,HIST1H2BB,HMGB2,MCM2,NASP,CHAF1B,HIST1H4I,HIST1H2BF,HIST1H3D,HIST1H3G,HIST1H3H,HIST1H3B,HIST1H4D,HIST1H4F,HIST1H4K,HIST1H4J,HIST1H4C,HIST1H4H,HIST1H4B,HIST1H4L,HIST1H3F,HIST1H2BJ,H1FX,CHAF1A,OIP5,MIS18BP1,HJURP,ASF1B,CENPN,CASC5,CENPK,CENPH,CENPM,CENPO,CENPU,ANP32E,CENPL,HIST3H2BB,HIST2H3A,CENPW,CENPP,HIST2H4B,HIST2H3D
3_Member	GO Biological Processes	GO:0006333	chromatin assembly or disassembly	-19.2764	-17.4144	45/185	1058,2491,3009,3018,3070,3148,4171,4678,8208,8294,8343,8351,8355,8357,8358,8360,8361,8362,8363,8364,8365,8366,8368,8968,8970,8971,10036,11339,55320,55355,55723,55839,57082,64105,64946,79019,79172,79682,91687,128312,333932,387103,401541,554313,653604	CENPA,CENPI,HIST1H1B,HIST1H2BB,HELLS,HMGB2,MCM2,NASP,CHAF1B,HIST1H4I,HIST1H2BF,HIST1H3D,HIST1H3G,HIST1H3H,HIST1H3B,HIST1H4D,HIST1H4F,HIST1H4K,HIST1H4J,HIST1H4C,HIST1H4H,HIST1H4B,HIST1H4L,HIST1H3F,HIST1H2BJ,H1FX,CHAF1A,OIP5,MIS18BP1,HJURP,ASF1B,CENPN,CASC5,CENPK,CENPH,CENPM,CENPO,CENPU,CENPL,HIST3H2BB,HIST2H3A,CENPW,CENPP,HIST2H4B,HIST2H3D
3_Member	GO Biological Processes	GO:0032776	DNA methylation on cytosine	-18.7626	-16.9111	21/35	1786,1787,1789,8294,8351,8355,8357,8358,8360,8361,8362,8363,8364,8365,8366,8368,8968,29128,333932,554313,653604	DNMT1,TRDMT1,DNMT3B,HIST1H4I,HIST1H3D,HIST1H3G,HIST1H3H,HIST1H3B,HIST1H4D,HIST1H4F,HIST1H4K,HIST1H4J,HIST1H4C,HIST1H4H,HIST1H4B,HIST1H4L,HIST1H3F,UHRF1,HIST2H3A,HIST2H4B,HIST2H3D
3_Member	GO Biological Processes	GO:0034723	DNA replication-dependent nucleosome organization	-16.9065	-15.1362	19/32	4678,8208,8294,8351,8355,8357,8358,8360,8361,8362,8363,8364,8365,8366,8368,8968,10036,55723,554313	NASP,CHAF1B,HIST1H4I,HIST1H3D,HIST1H3G,HIST1H3H,HIST1H3B,HIST1H4D,HIST1H4F,HIST1H4K,HIST1H4J,HIST1H4C,HIST1H4H,HIST1H4B,HIST1H4L,HIST1H3F,CHAF1A,ASF1B,HIST2H4B
3_Member	GO Biological Processes	GO:0006335	DNA replication-dependent nucleosome assembly	-16.9065	-15.1362	19/32	4678,8208,8294,8351,8355,8357,8358,8360,8361,8362,8363,8364,8365,8366,8368,8968,10036,55723,554313	NASP,CHAF1B,HIST1H4I,HIST1H3D,HIST1H3G,HIST1H3H,HIST1H3B,HIST1H4D,HIST1H4F,HIST1H4K,HIST1H4J,HIST1H4C,HIST1H4H,HIST1H4B,HIST1H4L,HIST1H3F,CHAF1A,ASF1B,HIST2H4B
3_Member	GO Biological Processes	GO:0043044	ATP-dependent chromatin remodeling	-16.7063	-14.9558	27/74	1058,2491,4678,8294,8360,8361,8362,8363,8364,8365,8366,8368,11339,55320,55355,55839,57082,64105,64946,79019,79172,79682,81611,91687,387103,401541,554313	CENPA,CENPI,NASP,HIST1H4I,HIST1H4D,HIST1H4F,HIST1H4K,HIST1H4J,HIST1H4C,HIST1H4H,HIST1H4B,HIST1H4L,OIP5,MIS18BP1,HJURP,CENPN,CASC5,CENPK,CENPH,CENPM,CENPO,CENPU,ANP32E,CENPL,CENPW,CENPP,HIST2H4B
3_Member	GO Biological Processes	GO:0051290	protein heterotetramerization	-13.7289	-12.0866	18/38	6240,6241,6281,8294,8351,8355,8357,8358,8360,8361,8362,8363,8364,8365,8366,8368,8968,554313	RRM1,RRM2,S100A10,HIST1H4I,HIST1H3D,HIST1H3G,HIST1H3H,HIST1H3B,HIST1H4D,HIST1H4F,HIST1H4K,HIST1H4J,HIST1H4C,HIST1H4H,HIST1H4B,HIST1H4L,HIST1H3F,HIST2H4B
3_Member	GO Biological Processes	GO:0006325	chromatin organization	-13.669	-12.0331	87/758	672,675,891,983,1017,1058,1111,1786,1789,2491,2908,3009,3018,3070,3148,4171,4602,4678,5371,5578,5580,5933,6790,6839,7040,7468,8208,8294,8318,8329,8332,8336,8338,8343,8351,8355,8357,8358,8360,8361,8362,8363,8364,8365,8366,8368,8535,8968,8969,8970,8971,9212,9647,10036,10320,11169,11339,23338,26147,29028,29128,55320,55355,55723,55839,57082,57504,59335,64105,64946,79019,79172,79682,80218,81611,83903,…	BRCA1,BRCA2,CCNB1,CDK1,CDK2,CENPA,CHEK1,DNMT1,DNMT3B,CENPI,NR3C1,HIST1H1B,HIST1H2BB,HELLS,HMGB2,MCM2,MYB,NASP,PML,PRKCA,PRKCD,RBL1,AURKA,SUV39H1,TGFB1,WHSC1,CHAF1B,HIST1H4I,CDC45,HIST1H2AI,HIST1H2AL,HIST1H2AM,HIST2H2AC,HIST1H2BF,HIST1H3D,HIST1H3G,HIST1H3H,HIST1H3B,HIST1H4D,HIST1H4F,HIST1H4K,HIST1H4J,HIST1H4C,HIST1H4H,HIST1H4B,HIST1H4L,CBX4,HIST1H3F,HIST1H2AG,HIST1H2BJ,H1FX,AURKB,PPM1F,CHAF1A,IKZF…
3_Member	GO Biological Processes	GO:0006342	chromatin silencing	-12.979	-11.3493	29/116	1789,3070,6839,8294,8318,8329,8332,8336,8338,8351,8355,8357,8358,8360,8361,8362,8363,8364,8365,8366,8368,8968,8969,29028,29128,221613,333932,554313,653604	DNMT3B,HELLS,SUV39H1,HIST1H4I,CDC45,HIST1H2AI,HIST1H2AL,HIST1H2AM,HIST2H2AC,HIST1H3D,HIST1H3G,HIST1H3H,HIST1H3B,HIST1H4D,HIST1H4F,HIST1H4K,HIST1H4J,HIST1H4C,HIST1H4H,HIST1H4B,HIST1H4L,HIST1H3F,HIST1H2AG,ATAD2,UHRF1,HIST1H2AA,HIST2H3A,HIST2H4B,HIST2H3D
3_Member	KEGG Pathway	hsa05322	Systemic lupus erythematosus	-12.8383	-11.2148	31/134	87,89,715,3018,3115,8294,8329,8332,8336,8338,8343,8351,8355,8357,8358,8360,8361,8362,8363,8364,8365,8366,8368,8968,8969,8970,128312,221613,333932,554313,653604	ACTN1,ACTN3,C1R,HIST1H2BB,HLA-DPB1,HIST1H4I,HIST1H2AI,HIST1H2AL,HIST1H2AM,HIST2H2AC,HIST1H2BF,HIST1H3D,HIST1H3G,HIST1H3H,HIST1H3B,HIST1H4D,HIST1H4F,HIST1H4K,HIST1H4J,HIST1H4C,HIST1H4H,HIST1H4B,HIST1H4L,HIST1H3F,HIST1H2AG,HIST1H2BJ,HIST3H2BB,HIST1H2AA,HIST2H3A,HIST2H4B,HIST2H3D
3_Member	GO Biological Processes	GO:0000183	chromatin silencing at rDNA	-12.3603	-10.7548	18/44	6839,8294,8351,8355,8357,8358,8360,8361,8362,8363,8364,8365,8366,8368,8968,333932,554313,653604	SUV39H1,HIST1H4I,HIST1H3D,HIST1H3G,HIST1H3H,HIST1H3B,HIST1H4D,HIST1H4F,HIST1H4K,HIST1H4J,HIST1H4C,HIST1H4H,HIST1H4B,HIST1H4L,HIST1H3F,HIST2H3A,HIST2H4B,HIST2H3D
3_Member	GO Biological Processes	GO:0006338	chromatin remodeling	-10.7991	-9.24856	30/149	1058,1111,2491,3070,4602,4678,8294,8360,8361,8362,8363,8364,8365,8366,8368,11339,55320,55355,55839,57082,64105,64946,79019,79172,79682,81611,91687,387103,401541,554313	CENPA,CHEK1,CENPI,HELLS,MYB,NASP,HIST1H4I,HIST1H4D,HIST1H4F,HIST1H4K,HIST1H4J,HIST1H4C,HIST1H4H,HIST1H4B,HIST1H4L,OIP5,MIS18BP1,HJURP,CENPN,CASC5,CENPK,CENPH,CENPM,CENPO,CENPU,ANP32E,CENPL,CENPW,CENPP,HIST2H4B
3_Member	GO Biological Processes	GO:0045814	negative regulation of gene expression, epigenetic	-10.3941	-8.87357	31/164	1786,1789,3070,6839,8294,8318,8329,8332,8336,8338,8351,8355,8357,8358,8360,8361,8362,8363,8364,8365,8366,8368,8968,8969,26147,29028,29128,221613,333932,554313,653604	DNMT1,DNMT3B,HELLS,SUV39H1,HIST1H4I,CDC45,HIST1H2AI,HIST1H2AL,HIST1H2AM,HIST2H2AC,HIST1H3D,HIST1H3G,HIST1H3H,HIST1H3B,HIST1H4D,HIST1H4F,HIST1H4K,HIST1H4J,HIST1H4C,HIST1H4H,HIST1H4B,HIST1H4L,HIST1H3F,HIST1H2AG,PHF19,ATAD2,UHRF1,HIST1H2AA,HIST2H3A,HIST2H4B,HIST2H3D
3_Member	KEGG Pathway	hsa05034	Alcoholism	-10.0473	-8.54863	32/179	2784,3018,5594,6464,8294,8329,8332,8336,8338,8343,8351,8355,8357,8358,8360,8361,8362,8363,8364,8365,8366,8368,8968,8969,8970,53358,54331,128312,221613,333932,554313,653604	GNB3,HIST1H2BB,MAPK1,SHC1,HIST1H4I,HIST1H2AI,HIST1H2AL,HIST1H2AM,HIST2H2AC,HIST1H2BF,HIST1H3D,HIST1H3G,HIST1H3H,HIST1H3B,HIST1H4D,HIST1H4F,HIST1H4K,HIST1H4J,HIST1H4C,HIST1H4H,HIST1H4B,HIST1H4L,HIST1H3F,HIST1H2AG,HIST1H2BJ,SHC3,GNG2,HIST3H2BB,HIST1H2AA,HIST2H3A,HIST2H4B,HIST2H3D
3_Member	GO Biological Processes	GO:0006305	DNA alkylation	-9.90264	-8.41907	22/89	672,1786,1787,1789,8294,8351,8355,8357,8358,8360,8361,8362,8363,8364,8365,8366,8368,8968,29128,333932,554313,653604	BRCA1,DNMT1,TRDMT1,DNMT3B,HIST1H4I,HIST1H3D,HIST1H3G,HIST1H3H,HIST1H3B,HIST1H4D,HIST1H4F,HIST1H4K,HIST1H4J,HIST1H4C,HIST1H4H,HIST1H4B,HIST1H4L,HIST1H3F,UHRF1,HIST2H3A,HIST2H4B,HIST2H3D
3_Member	GO Biological Processes	GO:0006306	DNA methylation	-9.90264	-8.41907	22/89	672,1786,1787,1789,8294,8351,8355,8357,8358,8360,8361,8362,8363,8364,8365,8366,8368,8968,29128,333932,554313,653604	BRCA1,DNMT1,TRDMT1,DNMT3B,HIST1H4I,HIST1H3D,HIST1H3G,HIST1H3H,HIST1H3B,HIST1H4D,HIST1H4F,HIST1H4K,HIST1H4J,HIST1H4C,HIST1H4H,HIST1H4B,HIST1H4L,HIST1H3F,UHRF1,HIST2H3A,HIST2H4B,HIST2H3D
3_Member	GO Biological Processes	GO:0035574	histone H4-K20 demethylation	-9.45049	-7.98853	10/16	8294,8360,8361,8362,8363,8364,8365,8366,8368,554313	HIST1H4I,HIST1H4D,HIST1H4F,HIST1H4K,HIST1H4J,HIST1H4C,HIST1H4H,HIST1H4B,HIST1H4L,HIST2H4B
3_Member	GO Biological Processes	GO:0016458	gene silencing	-8.85029	-7.4324	36/243	1017,1786,1789,3070,4603,6839,7040,8294,8318,8329,8332,8336,8338,8351,8355,8357,8358,8360,8361,8362,8363,8364,8365,8366,8368,8968,8969,9631,23225,29028,29128,55706,221613,333932,554313,653604	CDK2,DNMT1,DNMT3B,HELLS,MYBL1,SUV39H1,TGFB1,HIST1H4I,CDC45,HIST1H2AI,HIST1H2AL,HIST1H2AM,HIST2H2AC,HIST1H3D,HIST1H3G,HIST1H3H,HIST1H3B,HIST1H4D,HIST1H4F,HIST1H4K,HIST1H4J,HIST1H4C,HIST1H4H,HIST1H4B,HIST1H4L,HIST1H3F,HIST1H2AG,NUP155,NUP210,ATAD2,UHRF1,NDC1,HIST1H2AA,HIST2H3A,HIST2H4B,HIST2H3D
3_Member	GO Biological Processes	GO:0045653	negative regulation of megakaryocyte differentiation	-8.75095	-7.34433	10/18	8294,8360,8361,8362,8363,8364,8365,8366,8368,554313	HIST1H4I,HIST1H4D,HIST1H4F,HIST1H4K,HIST1H4J,HIST1H4C,HIST1H4H,HIST1H4B,HIST1H4L,HIST2H4B
3_Member	GO Biological Processes	GO:0044728	DNA methylation or demethylation	-8.68679	-7.28754	22/102	672,1786,1787,1789,8294,8351,8355,8357,8358,8360,8361,8362,8363,8364,8365,8366,8368,8968,29128,333932,554313,653604	BRCA1,DNMT1,TRDMT1,DNMT3B,HIST1H4I,HIST1H3D,HIST1H3G,HIST1H3H,HIST1H3B,HIST1H4D,HIST1H4F,HIST1H4K,HIST1H4J,HIST1H4C,HIST1H4H,HIST1H4B,HIST1H4L,HIST1H3F,UHRF1,HIST2H3A,HIST2H4B,HIST2H3D
3_Member	GO Biological Processes	GO:0045815	positive regulation of gene expression, epigenetic	-8.52582	-7.1302	19/78	1111,8294,8351,8355,8357,8358,8360,8361,8362,8363,8364,8365,8366,8368,8968,29028,333932,554313,653604	CHEK1,HIST1H4I,HIST1H3D,HIST1H3G,HIST1H3H,HIST1H3B,HIST1H4D,HIST1H4F,HIST1H4K,HIST1H4J,HIST1H4C,HIST1H4H,HIST1H4B,HIST1H4L,HIST1H3F,ATAD2,HIST2H3A,HIST2H4B,HIST2H3D
3_Member	GO Biological Processes	GO:0016568	chromatin modification	-8.26013	-6.87169	63/607	672,675,891,983,1017,1058,1111,1786,1789,2491,2908,3009,3070,4602,4678,5371,5578,5580,5933,6790,6839,7040,7468,8294,8318,8360,8361,8362,8363,8364,8365,8366,8368,8535,9212,9647,10320,11339,23338,26147,29028,29128,55320,55355,55723,55839,57082,59335,64105,64946,79019,79172,79682,80218,81611,83903,91687,122953,138151,387103,387893,401541,554313	BRCA1,BRCA2,CCNB1,CDK1,CDK2,CENPA,CHEK1,DNMT1,DNMT3B,CENPI,NR3C1,HIST1H1B,HELLS,MYB,NASP,PML,PRKCA,PRKCD,RBL1,AURKA,SUV39H1,TGFB1,WHSC1,HIST1H4I,CDC45,HIST1H4D,HIST1H4F,HIST1H4K,HIST1H4J,HIST1H4C,HIST1H4H,HIST1H4B,HIST1H4L,CBX4,AURKB,PPM1F,IKZF1,OIP5,JADE2,PHF19,ATAD2,UHRF1,MIS18BP1,HJURP,ASF1B,CENPN,CASC5,PRDM12,CENPK,CENPH,CENPM,CENPO,CENPU,NAA50,ANP32E,GSG2,CENPL,JDP2,NACC2,CENPW,KMT5A,CENPP,H…
3_Member	GO Biological Processes	GO:0051262	protein tetramerization	-8.25152	-6.86663	25/136	2673,2878,3746,3748,6240,6241,6281,6470,7083,8294,8351,8355,8357,8358,8360,8361,8362,8363,8364,8365,8366,8368,8968,25939,554313	GFPT1,GPX3,KCNC1,KCNC3,RRM1,RRM2,S100A10,SHMT1,TK1,HIST1H4I,HIST1H3D,HIST1H3G,HIST1H3H,HIST1H3B,HIST1H4D,HIST1H4F,HIST1H4K,HIST1H4J,HIST1H4C,HIST1H4H,HIST1H4B,HIST1H4L,HIST1H3F,SAMHD1,HIST2H4B
3_Member	GO Biological Processes	GO:0034622	cellular macromolecular complex assembly	-8.03632	-6.66532	82/894	119,283,1058,1062,1063,1729,2491,3009,3018,3070,3148,4171,4214,4678,5217,5580,5888,5890,5962,6843,6904,7040,7186,7283,8208,8294,8318,8343,8351,8355,8357,8358,8360,8361,8362,8363,8364,8365,8366,8368,8968,8970,8971,10036,10095,10320,11065,11151,11339,11344,23066,26271,27285,27338,51673,54443,54820,55036,55320,55355,55706,55723,55839,57082,64105,64946,79019,79172,79682,84100,84722,90381,91687,115948…	ADD2,ANG,CENPA,CENPE,CENPF,DIAPH1,CENPI,HIST1H1B,HIST1H2BB,HELLS,HMGB2,MCM2,MAP3K1,NASP,PFN2,PRKCD,RAD51,RAD51B,RDX,VAMP1,TBCD,TGFB1,TRAF2,TUBG1,CHAF1B,HIST1H4I,CDC45,HIST1H2BF,HIST1H3D,HIST1H3G,HIST1H3H,HIST1H3B,HIST1H4D,HIST1H4F,HIST1H4K,HIST1H4J,HIST1H4C,HIST1H4H,HIST1H4B,HIST1H4L,HIST1H3F,HIST1H2BJ,H1FX,CHAF1A,ARPC1B,IKZF1,UBE2C,CORO1A,OIP5,TWF2,CAND2,FBXO5,TEKT2,UBE2S,TPPP3,ANLN,NDE1,CCDC40,…
3_Member	GO Biological Processes	GO:0051291	protein heterooligomerization	-7.74094	-6.40286	22/114	1143,2643,6240,6241,6281,7186,8294,8351,8355,8357,8358,8360,8361,8362,8363,8364,8365,8366,8368,8968,53834,554313	CHRNB4,GCH1,RRM1,RRM2,S100A10,TRAF2,HIST1H4I,HIST1H3D,HIST1H3G,HIST1H3H,HIST1H3B,HIST1H4D,HIST1H4F,HIST1H4K,HIST1H4J,HIST1H4C,HIST1H4H,HIST1H4B,HIST1H4L,HIST1H3F,FGFRL1,HIST2H4B
3_Member	GO Biological Processes	GO:0045652	regulation of megakaryocyte differentiation	-7.55954	-6.23703	11/28	3148,8294,8360,8361,8362,8363,8364,8365,8366,8368,554313	HMGB2,HIST1H4I,HIST1H4D,HIST1H4F,HIST1H4K,HIST1H4J,HIST1H4C,HIST1H4H,HIST1H4B,HIST1H4L,HIST2H4B
3_Member	GO Biological Processes	GO:1901533	negative regulation of hematopoietic progenitor cell differentiation	-7.21328	-5.91167	10/24	8294,8360,8361,8362,8363,8364,8365,8366,8368,554313	HIST1H4I,HIST1H4D,HIST1H4F,HIST1H4K,HIST1H4J,HIST1H4C,HIST1H4H,HIST1H4B,HIST1H4L,HIST2H4B
3_Member	GO Biological Processes	GO:0006304	DNA modification	-7.1847	-5.88599	22/122	672,1786,1787,1789,8294,8351,8355,8357,8358,8360,8361,8362,8363,8364,8365,8366,8368,8968,29128,333932,554313,653604	BRCA1,DNMT1,TRDMT1,DNMT3B,HIST1H4I,HIST1H3D,HIST1H3G,HIST1H3H,HIST1H3B,HIST1H4D,HIST1H4F,HIST1H4K,HIST1H4J,HIST1H4C,HIST1H4H,HIST1H4B,HIST1H4L,HIST1H3F,UHRF1,HIST2H3A,HIST2H4B,HIST2H3D
3_Member	GO Biological Processes	GO:0040029	regulation of gene expression, epigenetic	-7.02146	-5.73699	34/260	672,1111,1786,1789,3070,6839,7040,8294,8318,8329,8332,8336,8338,8351,8355,8357,8358,8360,8361,8362,8363,8364,8365,8366,8368,8968,8969,26147,29028,29128,221613,333932,554313,653604	BRCA1,CHEK1,DNMT1,DNMT3B,HELLS,SUV39H1,TGFB1,HIST1H4I,CDC45,HIST1H2AI,HIST1H2AL,HIST1H2AM,HIST2H2AC,HIST1H3D,HIST1H3G,HIST1H3H,HIST1H3B,HIST1H4D,HIST1H4F,HIST1H4K,HIST1H4J,HIST1H4C,HIST1H4H,HIST1H4B,HIST1H4L,HIST1H3F,HIST1H2AG,PHF19,ATAD2,UHRF1,HIST1H2AA,HIST2H3A,HIST2H4B,HIST2H3D
3_Member	GO Biological Processes	GO:0006303	double-strand break repair via nonhomologous end joining	-6.95749	-5.68135	16/69	580,672,7468,8294,8360,8361,8362,8363,8364,8365,8366,8368,9656,10721,64858,554313	BARD1,BRCA1,WHSC1,HIST1H4I,HIST1H4D,HIST1H4F,HIST1H4K,HIST1H4J,HIST1H4C,HIST1H4H,HIST1H4B,HIST1H4L,MDC1,POLQ,DCLRE1B,HIST2H4B
3_Member	KEGG Pathway	hsa05203	Viral carcinogenesis	-6.81437	-5.54639	29/205	87,89,890,896,983,991,998,1017,1111,3018,3661,5567,5594,5933,6502,7186,8294,8343,8360,8361,8362,8363,8364,8365,8366,8368,8970,128312,554313	ACTN1,ACTN3,CCNA2,CCND3,CDK1,CDC20,CDC42,CDK2,CHEK1,HIST1H2BB,IRF3,PRKACB,MAPK1,RBL1,SKP2,TRAF2,HIST1H4I,HIST1H2BF,HIST1H4D,HIST1H4F,HIST1H4K,HIST1H4J,HIST1H4C,HIST1H4H,HIST1H4B,HIST1H4L,HIST1H2BJ,HIST3H2BB,HIST2H4B
3_Member	GO Biological Processes	GO:0000726	non-recombinational repair	-6.34081	-5.0939	16/76	580,672,7468,8294,8360,8361,8362,8363,8364,8365,8366,8368,9656,10721,64858,554313	BARD1,BRCA1,WHSC1,HIST1H4I,HIST1H4D,HIST1H4F,HIST1H4K,HIST1H4J,HIST1H4C,HIST1H4H,HIST1H4B,HIST1H4L,MDC1,POLQ,DCLRE1B,HIST2H4B
3_Member	GO Biological Processes	GO:0031047	gene silencing by RNA	-5.58924	-4.38628	22/150	4603,7040,8294,8351,8355,8357,8358,8360,8361,8362,8363,8364,8365,8366,8368,8968,9631,23225,55706,333932,554313,653604	MYBL1,TGFB1,HIST1H4I,HIST1H3D,HIST1H3G,HIST1H3H,HIST1H3B,HIST1H4D,HIST1H4F,HIST1H4K,HIST1H4J,HIST1H4C,HIST1H4H,HIST1H4B,HIST1H4L,HIST1H3F,NUP155,NUP210,NDC1,HIST2H3A,HIST2H4B,HIST2H3D
3_Member	GO Biological Processes	GO:0030219	megakaryocyte differentiation	-5.53855	-4.3425	12/50	2313,3148,8294,8360,8361,8362,8363,8364,8365,8366,8368,554313	FLI1,HMGB2,HIST1H4I,HIST1H4D,HIST1H4F,HIST1H4K,HIST1H4J,HIST1H4C,HIST1H4H,HIST1H4B,HIST1H4L,HIST2H4B
3_Member	GO Biological Processes	GO:1901532	regulation of hematopoietic progenitor cell differentiation	-5.41728	-4.23474	11/43	3148,8294,8360,8361,8362,8363,8364,8365,8366,8368,554313	HMGB2,HIST1H4I,HIST1H4D,HIST1H4F,HIST1H4K,HIST1H4J,HIST1H4C,HIST1H4H,HIST1H4B,HIST1H4L,HIST2H4B
3_Member	GO Biological Processes	GO:0070076	histone lysine demethylation	-5.32752	-4.15157	10/36	8294,8360,8361,8362,8363,8364,8365,8366,8368,554313	HIST1H4I,HIST1H4D,HIST1H4F,HIST1H4K,HIST1H4J,HIST1H4C,HIST1H4H,HIST1H4B,HIST1H4L,HIST2H4B
3_Member	GO Biological Processes	GO:0016577	histone demethylation	-5.09576	-3.94318	10/38	8294,8360,8361,8362,8363,8364,8365,8366,8368,554313	HIST1H4I,HIST1H4D,HIST1H4F,HIST1H4K,HIST1H4J,HIST1H4C,HIST1H4H,HIST1H4B,HIST1H4L,HIST2H4B
3_Member	GO Biological Processes	GO:0008214	protein dealkylation	-4.87983	-3.74547	10/40	8294,8360,8361,8362,8363,8364,8365,8366,8368,554313	HIST1H4I,HIST1H4D,HIST1H4F,HIST1H4K,HIST1H4J,HIST1H4C,HIST1H4H,HIST1H4B,HIST1H4L,HIST2H4B
3_Member	GO Biological Processes	GO:0006482	protein demethylation	-4.87983	-3.74547	10/40	8294,8360,8361,8362,8363,8364,8365,8366,8368,554313	HIST1H4I,HIST1H4D,HIST1H4F,HIST1H4K,HIST1H4J,HIST1H4C,HIST1H4H,HIST1H4B,HIST1H4L,HIST2H4B
3_Member	GO Biological Processes	GO:0043414	macromolecule methylation	-4.54475	-3.44652	30/279	672,1786,1787,1789,3009,4602,5110,6839,7468,8294,8351,8355,8357,8358,8360,8361,8362,8363,8364,8365,8366,8368,8968,26147,29128,59335,333932,387893,554313,653604	BRCA1,DNMT1,TRDMT1,DNMT3B,HIST1H1B,MYB,PCMT1,SUV39H1,WHSC1,HIST1H4I,HIST1H3D,HIST1H3G,HIST1H3H,HIST1H3B,HIST1H4D,HIST1H4F,HIST1H4K,HIST1H4J,HIST1H4C,HIST1H4H,HIST1H4B,HIST1H4L,HIST1H3F,PHF19,UHRF1,PRDM12,HIST2H3A,KMT5A,HIST2H4B,HIST2H3D
3_Member	GO Biological Processes	GO:0032259	methylation	-3.91745	-2.87562	34/360	672,1786,1787,1789,3009,4602,5110,5409,6839,7298,7468,8294,8351,8355,8357,8358,8360,8361,8362,8363,8364,8365,8366,8368,8968,26147,29128,59335,160428,196410,333932,387893,554313,653604	BRCA1,DNMT1,TRDMT1,DNMT3B,HIST1H1B,MYB,PCMT1,PNMT,SUV39H1,TYMS,WHSC1,HIST1H4I,HIST1H3D,HIST1H3G,HIST1H3H,HIST1H3B,HIST1H4D,HIST1H4F,HIST1H4K,HIST1H4J,HIST1H4C,HIST1H4H,HIST1H4B,HIST1H4L,HIST1H3F,PHF19,UHRF1,PRDM12,ALDH1L2,METTL7B,HIST2H3A,KMT5A,HIST2H4B,HIST2H3D
3_Member	GO Biological Processes	GO:0016569	covalent chromatin modification	-3.85433	-2.82201	39/438	672,675,891,983,1017,1111,1786,1789,3009,3070,4602,5371,5578,5580,6790,6839,7040,7468,8294,8360,8361,8362,8363,8364,8365,8366,8368,9212,9647,23338,26147,29128,59335,80218,83903,122953,138151,387893,554313	BRCA1,BRCA2,CCNB1,CDK1,CDK2,CHEK1,DNMT1,DNMT3B,HIST1H1B,HELLS,MYB,PML,PRKCA,PRKCD,AURKA,SUV39H1,TGFB1,WHSC1,HIST1H4I,HIST1H4D,HIST1H4F,HIST1H4K,HIST1H4J,HIST1H4C,HIST1H4H,HIST1H4B,HIST1H4L,AURKB,PPM1F,JADE2,PHF19,UHRF1,PRDM12,NAA50,GSG2,JDP2,NACC2,KMT5A,HIST2H4B
3_Member	GO Biological Processes	GO:0016570	histone modification	-3.80779	-2.7786	38/425	672,675,891,983,1017,1111,1786,1789,3009,4602,5371,5578,5580,6790,6839,7040,7468,8294,8360,8361,8362,8363,8364,8365,8366,8368,9212,9647,23338,26147,29128,59335,80218,83903,122953,138151,387893,554313	BRCA1,BRCA2,CCNB1,CDK1,CDK2,CHEK1,DNMT1,DNMT3B,HIST1H1B,MYB,PML,PRKCA,PRKCD,AURKA,SUV39H1,TGFB1,WHSC1,HIST1H4I,HIST1H4D,HIST1H4F,HIST1H4K,HIST1H4J,HIST1H4C,HIST1H4H,HIST1H4B,HIST1H4L,AURKB,PPM1F,JADE2,PHF19,UHRF1,PRDM12,NAA50,GSG2,JDP2,NACC2,KMT5A,HIST2H4B
3_Member	GO Biological Processes	GO:0051259	protein oligomerization	-3.68168	-2.66465	40/462	41,317,641,1143,1894,2643,2673,2878,3162,3746,3748,3755,5888,6240,6241,6281,6470,7083,7186,8294,8351,8355,8357,8358,8360,8361,8362,8363,8364,8365,8366,8368,8968,10721,25939,30844,51129,53834,138151,554313	ASIC1,APAF1,BLM,CHRNB4,ECT2,GCH1,GFPT1,GPX3,HMOX1,KCNC1,KCNC3,KCNG1,RAD51,RRM1,RRM2,S100A10,SHMT1,TK1,TRAF2,HIST1H4I,HIST1H3D,HIST1H3G,HIST1H3H,HIST1H3B,HIST1H4D,HIST1H4F,HIST1H4K,HIST1H4J,HIST1H4C,HIST1H4H,HIST1H4B,HIST1H4L,HIST1H3F,POLQ,SAMHD1,EHD4,ANGPTL4,FGFRL1,NACC2,HIST2H4B
3_Member	GO Biological Processes	GO:0002244	hematopoietic progenitor cell differentiation	-3.61313	-2.60371	18/148	2313,3148,7040,7153,8294,8360,8361,8362,8363,8364,8365,8366,8368,54443,55512,157570,219285,554313	FLI1,HMGB2,TGFB1,TOP2A,HIST1H4I,HIST1H4D,HIST1H4F,HIST1H4K,HIST1H4J,HIST1H4C,HIST1H4H,HIST1H4B,HIST1H4L,ANLN,SMPD3,ESCO2,SAMD9L,HIST2H4B
3_Member	GO Biological Processes	GO:0070988	demethylation	-2.91887	-1.99696	10/67	8294,8360,8361,8362,8363,8364,8365,8366,8368,554313	HIST1H4I,HIST1H4D,HIST1H4F,HIST1H4K,HIST1H4J,HIST1H4C,HIST1H4H,HIST1H4B,HIST1H4L,HIST2H4B
3_Member	GO Biological Processes	GO:0045638	negative regulation of myeloid cell differentiation	-2.6393	-1.7611	11/85	7098,8294,8360,8361,8362,8363,8364,8365,8366,8368,554313	TLR3,HIST1H4I,HIST1H4D,HIST1H4F,HIST1H4K,HIST1H4J,HIST1H4C,HIST1H4H,HIST1H4B,HIST1H4L,HIST2H4B
3_Member	GO Biological Processes	GO:1903707	negative regulation of hemopoiesis	-2.01147	-1.24083	13/131	3566,7098,8294,8360,8361,8362,8363,8364,8365,8366,8368,441478,554313	IL4R,TLR3,HIST1H4I,HIST1H4D,HIST1H4F,HIST1H4K,HIST1H4J,HIST1H4C,HIST1H4H,HIST1H4B,HIST1H4L,NRARP,HIST2H4B
4_Summary	GO Biological Processes	GO:0006259	DNA metabolic process	-32.8919	-30.4171	141/968	317,580,641,672,675,983,993,995,998,1017,1032,1063,1111,1763,1786,1787,1789,2021,2177,2305,2735,2956,3070,3148,3149,3835,3838,4171,4172,4173,4174,4175,4176,4288,4439,4678,4751,4862,4907,4998,5111,5371,5424,5426,5427,5557,5558,5570,5580,5594,5888,5890,5982,5983,5984,5985,6240,6241,6282,6464,6932,7040,7083,7153,7298,7468,7884,8208,8294,8317,8318,8351,8355,8357,8358,8360,8361,8362,8363,8364,8365,836…	APAF1,BARD1,BLM,BRCA1,BRCA2,CDK1,CDC25A,CDC25C,CDC42,CDK2,CDKN2D,CENPF,CHEK1,DNA2,DNMT1,TRDMT1,DNMT3B,ENDOG,FANCD2,FOXM1,GLI1,MSH6,HELLS,HMGB2,HMGB3,KIF22,KPNA2,MCM2,MCM3,MCM4,MCM5,MCM6,MCM7,MKI67,MSH5,NASP,NEK2,NPAS2,NT5E,ORC1,PCNA,PML,POLD1,POLE,POLE2,PRIM1,PRIM2,PKIB,PRKCD,MAPK1,RAD51,RAD51B,RFC2,RFC3,RFC4,RFC5,RRM1,RRM2,S100A11,SHC1,TCF7,TGFB1,TK1,TOP2A,TYMS,WHSC1,SLBP,CHAF1B,HIST1H4I,CDC7,CD…
4_Member	GO Biological Processes	GO:0006259	DNA metabolic process	-32.8919	-30.4171	141/968	317,580,641,672,675,983,993,995,998,1017,1032,1063,1111,1763,1786,1787,1789,2021,2177,2305,2735,2956,3070,3148,3149,3835,3838,4171,4172,4173,4174,4175,4176,4288,4439,4678,4751,4862,4907,4998,5111,5371,5424,5426,5427,5557,5558,5570,5580,5594,5888,5890,5982,5983,5984,5985,6240,6241,6282,6464,6932,7040,7083,7153,7298,7468,7884,8208,8294,8317,8318,8351,8355,8357,8358,8360,8361,8362,8363,8364,8365,836…	APAF1,BARD1,BLM,BRCA1,BRCA2,CDK1,CDC25A,CDC25C,CDC42,CDK2,CDKN2D,CENPF,CHEK1,DNA2,DNMT1,TRDMT1,DNMT3B,ENDOG,FANCD2,FOXM1,GLI1,MSH6,HELLS,HMGB2,HMGB3,KIF22,KPNA2,MCM2,MCM3,MCM4,MCM5,MCM6,MCM7,MKI67,MSH5,NASP,NEK2,NPAS2,NT5E,ORC1,PCNA,PML,POLD1,POLE,POLE2,PRIM1,PRIM2,PKIB,PRKCD,MAPK1,RAD51,RAD51B,RFC2,RFC3,RFC4,RFC5,RRM1,RRM2,S100A11,SHC1,TCF7,TGFB1,TK1,TOP2A,TYMS,WHSC1,SLBP,CHAF1B,HIST1H4I,CDC7,CD…
4_Member	GO Biological Processes	GO:0006310	DNA recombination	-23.9794	-21.8057	64/298	580,641,672,675,1017,1111,1763,2021,2956,3148,3149,3838,4439,5111,5424,5426,5427,5557,5558,5888,5890,5982,5983,5984,5985,6932,7040,7153,7468,8294,8317,8318,8360,8361,8362,8363,8364,8365,8366,8368,8438,9156,9319,9401,9466,9656,10721,11277,23649,25788,29893,51659,55010,56154,57697,63967,80119,83990,84057,84296,116028,253714,348654,554313	BARD1,BLM,BRCA1,BRCA2,CDK2,CHEK1,DNA2,ENDOG,MSH6,HMGB2,HMGB3,KPNA2,MSH5,PCNA,POLD1,POLE,POLE2,PRIM1,PRIM2,RAD51,RAD51B,RFC2,RFC3,RFC4,RFC5,TCF7,TGFB1,TOP2A,WHSC1,HIST1H4I,CDC7,CDC45,HIST1H4D,HIST1H4F,HIST1H4K,HIST1H4J,HIST1H4C,HIST1H4H,HIST1H4B,HIST1H4L,RAD54L,EXO1,TRIP13,RECQL4,IL27RA,MDC1,POLQ,TREX1,POLA2,RAD54B,PSMC3IP,GINS2,PARPBP,TEX15,FANCM,CLSPN,PIF1,BRIP1,MND1,GINS4,RMI2,MMS22L,GEN1,HIST2…
4_Member	GO Biological Processes	GO:0006281	DNA repair	-21.7182	-19.7485	82/511	580,641,672,675,983,1017,1032,1111,1763,2177,2305,2956,3148,3835,3838,4439,4862,5111,5371,5424,5426,5427,5888,5890,5982,5983,5984,5985,7468,8208,8294,8317,8318,8360,8361,8362,8363,8364,8365,8366,8368,8438,8555,9156,9232,9319,9401,9656,9768,10036,10459,10535,10721,11200,11277,25788,29089,29128,51514,51659,55010,55215,55247,55719,56154,57697,63967,64708,64858,80119,83666,83990,84250,84296,90381,914…	BARD1,BLM,BRCA1,BRCA2,CDK1,CDK2,CDKN2D,CHEK1,DNA2,FANCD2,FOXM1,MSH6,HMGB2,KIF22,KPNA2,MSH5,NPAS2,PCNA,PML,POLD1,POLE,POLE2,RAD51,RAD51B,RFC2,RFC3,RFC4,RFC5,WHSC1,CHAF1B,HIST1H4I,CDC7,CDC45,HIST1H4D,HIST1H4F,HIST1H4K,HIST1H4J,HIST1H4C,HIST1H4H,HIST1H4B,HIST1H4L,RAD54L,CDC14B,EXO1,PTTG1,TRIP13,RECQL4,MDC1,KIAA0101,CHAF1A,MAD2L2,RNASEH2A,POLQ,CHEK2,TREX1,RAD54B,UBE2T,UHRF1,DTL,GINS2,PARPBP,FANCI,NEI…
4_Member	GO Biological Processes	GO:0006302	double-strand break repair	-21.0978	-19.1912	52/225	580,641,672,675,1017,1111,1763,2305,3838,5371,5888,5890,5982,5983,5984,5985,7468,8294,8317,8318,8360,8361,8362,8363,8364,8365,8366,8368,8438,9156,9319,9656,10459,10721,11200,25788,51659,55010,55719,56154,63967,64858,83666,83990,84250,84296,113130,116028,157570,253714,348654,554313	BARD1,BLM,BRCA1,BRCA2,CDK2,CHEK1,DNA2,FOXM1,KPNA2,PML,RAD51,RAD51B,RFC2,RFC3,RFC4,RFC5,WHSC1,HIST1H4I,CDC7,CDC45,HIST1H4D,HIST1H4F,HIST1H4K,HIST1H4J,HIST1H4C,HIST1H4H,HIST1H4B,HIST1H4L,RAD54L,EXO1,TRIP13,MDC1,MAD2L2,POLQ,CHEK2,RAD54B,GINS2,PARPBP,SLF2,TEX15,CLSPN,DCLRE1B,PARP9,BRIP1,SLF1,GINS4,CDCA5,RMI2,ESCO2,MMS22L,GEN1,HIST2H4B
4_Member	GO Biological Processes	GO:0006974	cellular response to DNA damage stimulus	-20.4001	-18.5164	104/796	580,641,672,675,890,983,1017,1032,1111,1763,1869,2177,2305,2794,2956,3148,3162,3661,3835,3838,4176,4439,4862,5111,5347,5371,5424,5426,5427,5580,5594,5888,5890,5982,5983,5984,5985,6839,7153,7468,8208,8294,8317,8318,8360,8361,8362,8363,8364,8365,8366,8368,8438,8555,9156,9232,9319,9401,9656,9768,10036,10459,10535,10721,11200,11277,25788,29089,29128,51512,51514,51659,55010,55215,55247,55388,55719,561…	BARD1,BLM,BRCA1,BRCA2,CCNA2,CDK1,CDK2,CDKN2D,CHEK1,DNA2,E2F1,FANCD2,FOXM1,GNL1,MSH6,HMGB2,HMOX1,IRF3,KIF22,KPNA2,MCM7,MSH5,NPAS2,PCNA,PLK1,PML,POLD1,POLE,POLE2,PRKCD,MAPK1,RAD51,RAD51B,RFC2,RFC3,RFC4,RFC5,SUV39H1,TOP2A,WHSC1,CHAF1B,HIST1H4I,CDC7,CDC45,HIST1H4D,HIST1H4F,HIST1H4K,HIST1H4J,HIST1H4C,HIST1H4H,HIST1H4B,HIST1H4L,RAD54L,CDC14B,EXO1,PTTG1,TRIP13,RECQL4,MDC1,KIAA0101,CHAF1A,MAD2L2,RNASEH2A…
4_Member	GO Biological Processes	GO:0000725	recombinational repair	-18.412	-16.5807	40/153	580,641,672,675,1017,1111,1763,5888,5890,5982,5983,5984,5985,7468,8294,8317,8318,8360,8361,8362,8363,8364,8365,8366,8368,8438,9156,9656,10721,25788,51659,55010,56154,63967,83990,84296,116028,253714,348654,554313	BARD1,BLM,BRCA1,BRCA2,CDK2,CHEK1,DNA2,RAD51,RAD51B,RFC2,RFC3,RFC4,RFC5,WHSC1,HIST1H4I,CDC7,CDC45,HIST1H4D,HIST1H4F,HIST1H4K,HIST1H4J,HIST1H4C,HIST1H4H,HIST1H4B,HIST1H4L,RAD54L,EXO1,MDC1,POLQ,RAD54B,GINS2,PARPBP,TEX15,CLSPN,BRIP1,GINS4,RMI2,MMS22L,GEN1,HIST2H4B
4_Member	GO Biological Processes	GO:0000724	double-strand break repair via homologous recombination	-18.412	-16.5807	40/153	580,641,672,675,1017,1111,1763,5888,5890,5982,5983,5984,5985,7468,8294,8317,8318,8360,8361,8362,8363,8364,8365,8366,8368,8438,9156,9656,10721,25788,51659,55010,56154,63967,83990,84296,116028,253714,348654,554313	BARD1,BLM,BRCA1,BRCA2,CDK2,CHEK1,DNA2,RAD51,RAD51B,RFC2,RFC3,RFC4,RFC5,WHSC1,HIST1H4I,CDC7,CDC45,HIST1H4D,HIST1H4F,HIST1H4K,HIST1H4J,HIST1H4C,HIST1H4H,HIST1H4B,HIST1H4L,RAD54L,EXO1,MDC1,POLQ,RAD54B,GINS2,PARPBP,TEX15,CLSPN,BRIP1,GINS4,RMI2,MMS22L,GEN1,HIST2H4B
5_Summary	GO Biological Processes	GO:0044772	mitotic cell cycle phase transition	-32.078	-29.6446	94/476	332,586,641,699,701,890,891,983,991,993,995,1017,1032,1033,1062,1063,1111,1163,1719,1869,2305,3306,4085,4171,4172,4173,4174,4175,4176,4602,4605,4751,4998,5111,5347,5371,5426,5427,5557,5558,5890,5962,6241,6502,6790,7040,7272,7277,7283,7298,7465,7846,8317,8318,9088,9133,9662,9700,9735,9787,9833,9928,10383,10459,10733,10763,10926,11064,11065,11113,11200,22995,23649,26271,26524,27338,51512,54443,5482…	BIRC5,BCAT1,BLM,BUB1,BUB1B,CCNA2,CCNB1,CDK1,CDC20,CDC25A,CDC25C,CDK2,CDKN2D,CDKN3,CENPE,CENPF,CHEK1,CKS1B,DHFR,E2F1,FOXM1,HSPA2,MAD2L1,MCM2,MCM3,MCM4,MCM5,MCM6,MCM7,MYB,MYBL2,NEK2,ORC1,PCNA,PLK1,PML,POLE,POLE2,PRIM1,PRIM2,RAD51B,RDX,RRM2,SKP2,AURKA,TGFB1,TTK,TUBA4A,TUBG1,TYMS,WEE1,TUBA1A,CDC7,CDC45,PKMYT1,CCNB2,CEP135,ESPL1,KNTC1,DLGAP5,MELK,KIF14,TUBB4B,MAD2L2,PLK4,NES,DBF4,CNTRL,UBE2C,CIT,CHEK2…
5_Member	GO Biological Processes	GO:0044772	mitotic cell cycle phase transition	-32.078	-29.6446	94/476	332,586,641,699,701,890,891,983,991,993,995,1017,1032,1033,1062,1063,1111,1163,1719,1869,2305,3306,4085,4171,4172,4173,4174,4175,4176,4602,4605,4751,4998,5111,5347,5371,5426,5427,5557,5558,5890,5962,6241,6502,6790,7040,7272,7277,7283,7298,7465,7846,8317,8318,9088,9133,9662,9700,9735,9787,9833,9928,10383,10459,10733,10763,10926,11064,11065,11113,11200,22995,23649,26271,26524,27338,51512,54443,5482…	BIRC5,BCAT1,BLM,BUB1,BUB1B,CCNA2,CCNB1,CDK1,CDC20,CDC25A,CDC25C,CDK2,CDKN2D,CDKN3,CENPE,CENPF,CHEK1,CKS1B,DHFR,E2F1,FOXM1,HSPA2,MAD2L1,MCM2,MCM3,MCM4,MCM5,MCM6,MCM7,MYB,MYBL2,NEK2,ORC1,PCNA,PLK1,PML,POLE,POLE2,PRIM1,PRIM2,RAD51B,RDX,RRM2,SKP2,AURKA,TGFB1,TTK,TUBA4A,TUBG1,TYMS,WEE1,TUBA1A,CDC7,CDC45,PKMYT1,CCNB2,CEP135,ESPL1,KNTC1,DLGAP5,MELK,KIF14,TUBB4B,MAD2L2,PLK4,NES,DBF4,CNTRL,UBE2C,CIT,CHEK2…
5_Member	GO Biological Processes	GO:0044770	cell cycle phase transition	-31.0201	-28.6592	95/500	332,586,641,699,701,890,891,983,991,993,995,1017,1032,1033,1062,1063,1111,1163,1719,1869,2305,3306,4085,4171,4172,4173,4174,4175,4176,4602,4605,4751,4998,5111,5347,5371,5426,5427,5557,5558,5890,5962,6241,6502,6790,7040,7272,7277,7283,7298,7465,7846,8317,8318,9088,9133,9662,9700,9735,9787,9833,9928,10383,10459,10733,10763,10926,11064,11065,11113,11200,22995,23649,26271,26524,27338,51512,54443,5482…	BIRC5,BCAT1,BLM,BUB1,BUB1B,CCNA2,CCNB1,CDK1,CDC20,CDC25A,CDC25C,CDK2,CDKN2D,CDKN3,CENPE,CENPF,CHEK1,CKS1B,DHFR,E2F1,FOXM1,HSPA2,MAD2L1,MCM2,MCM3,MCM4,MCM5,MCM6,MCM7,MYB,MYBL2,NEK2,ORC1,PCNA,PLK1,PML,POLE,POLE2,PRIM1,PRIM2,RAD51B,RDX,RRM2,SKP2,AURKA,TGFB1,TTK,TUBA4A,TUBG1,TYMS,WEE1,TUBA1A,CDC7,CDC45,PKMYT1,CCNB2,CEP135,ESPL1,KNTC1,DLGAP5,MELK,KIF14,TUBB4B,MAD2L2,PLK4,NES,DBF4,CNTRL,UBE2C,CIT,CHEK2…
5_Member	GO Biological Processes	GO:0006260	DNA replication	-25.8652	-23.6692	71/339	641,672,675,983,993,995,998,1017,1111,1763,2735,4171,4172,4173,4174,4175,4176,4678,4751,4998,5111,5371,5424,5426,5427,5557,5558,5570,5594,5888,5982,5983,5984,5985,6240,6241,6282,6464,7040,7884,8208,8317,8318,9212,9401,9768,9837,10036,10535,10721,10926,11200,11277,23244,23649,51053,51514,51659,55388,57697,63967,79075,79733,80119,81620,84296,90381,116028,144455,157570,253714	BLM,BRCA1,BRCA2,CDK1,CDC25A,CDC25C,CDC42,CDK2,CHEK1,DNA2,GLI1,MCM2,MCM3,MCM4,MCM5,MCM6,MCM7,NASP,NEK2,ORC1,PCNA,PML,POLD1,POLE,POLE2,PRIM1,PRIM2,PKIB,MAPK1,RAD51,RFC2,RFC3,RFC4,RFC5,RRM1,RRM2,S100A11,SHC1,TGFB1,SLBP,CHAF1B,CDC7,CDC45,AURKB,RECQL4,KIAA0101,GINS1,CHAF1A,RNASEH2A,POLQ,DBF4,CHEK2,TREX1,PDS5A,POLA2,GMNN,DTL,GINS2,MCM10,FANCM,CLSPN,DSCC1,E2F8,PIF1,CDT1,GINS4,TICRR,RMI2,E2F7,ESCO2,MMS22L
5_Member	KEGG Pathway	hsa04110	Cell cycle	-22.1313	-20.0959	40/124	699,701,890,891,896,983,991,993,995,1017,1032,1111,1869,1870,4085,4171,4172,4173,4174,4175,4176,4998,5111,5347,5933,6502,7040,7272,7465,8317,8318,8555,9088,9133,9232,9700,10459,10744,10926,11200	BUB1,BUB1B,CCNA2,CCNB1,CCND3,CDK1,CDC20,CDC25A,CDC25C,CDK2,CDKN2D,CHEK1,E2F1,E2F2,MAD2L1,MCM2,MCM3,MCM4,MCM5,MCM6,MCM7,ORC1,PCNA,PLK1,RBL1,SKP2,TGFB1,TTK,WEE1,CDC7,CDC45,CDC14B,PKMYT1,CCNB2,PTTG1,ESPL1,MAD2L2,PTTG2,DBF4,CHEK2
5_Member	GO Biological Processes	GO:0006261	DNA-dependent DNA replication	-20.5799	-18.6849	39/128	641,675,1017,1763,4171,4172,4173,4174,4175,4176,4998,5111,5424,5426,5427,5557,5558,5888,5982,5983,5984,5985,7884,8317,8318,9837,10535,10721,11200,23649,51659,55388,57697,79733,81620,84296,90381,144455,253714	BLM,BRCA2,CDK2,DNA2,MCM2,MCM3,MCM4,MCM5,MCM6,MCM7,ORC1,PCNA,POLD1,POLE,POLE2,PRIM1,PRIM2,RAD51,RFC2,RFC3,RFC4,RFC5,SLBP,CDC7,CDC45,GINS1,RNASEH2A,POLQ,CHEK2,POLA2,GINS2,MCM10,FANCM,E2F8,CDT1,GINS4,TICRR,E2F7,MMS22L
5_Member	GO Biological Processes	GO:0006270	DNA replication initiation	-17.6537	-15.8322	20/34	1017,4171,4172,4173,4174,4175,4176,4998,5426,5427,5557,5558,8317,8318,23649,51659,55388,81620,84296,90381	CDK2,MCM2,MCM3,MCM4,MCM5,MCM6,MCM7,ORC1,POLE,POLE2,PRIM1,PRIM2,CDC7,CDC45,POLA2,GINS2,MCM10,CDT1,GINS4,TICRR
5_Member	GO Biological Processes	GO:0044843	cell cycle G1/S phase transition	-14.1826	-12.5001	46/257	586,891,983,993,1017,1032,1033,1163,1719,1869,4171,4172,4173,4174,4175,4176,4602,4998,5111,5371,5426,5427,5557,5558,5962,6241,6502,7298,7465,8317,8318,9088,9928,10926,23649,26271,26524,51512,55388,81610,81620,113130,128239,134353,138151,144455	BCAT1,CCNB1,CDK1,CDC25A,CDK2,CDKN2D,CDKN3,CKS1B,DHFR,E2F1,MCM2,MCM3,MCM4,MCM5,MCM6,MCM7,MYB,ORC1,PCNA,PML,POLE,POLE2,PRIM1,PRIM2,RDX,RRM2,SKP2,TYMS,WEE1,CDC7,CDC45,PKMYT1,KIF14,DBF4,POLA2,FBXO5,LATS2,GTSE1,MCM10,FAM83D,CDT1,CDCA5,IQGAP3,LSM11,NACC2,E2F7
5_Member	GO Biological Processes	GO:0000082	G1/S transition of mitotic cell cycle	-14.1133	-12.4491	45/248	586,891,983,993,1017,1032,1033,1163,1719,1869,4171,4172,4173,4174,4175,4176,4602,4998,5111,5371,5426,5427,5557,5558,5962,6241,6502,7298,7465,8317,8318,9088,9928,10926,23649,26271,26524,51512,55388,81620,113130,128239,134353,138151,144455	BCAT1,CCNB1,CDK1,CDC25A,CDK2,CDKN2D,CDKN3,CKS1B,DHFR,E2F1,MCM2,MCM3,MCM4,MCM5,MCM6,MCM7,MYB,ORC1,PCNA,PML,POLE,POLE2,PRIM1,PRIM2,RDX,RRM2,SKP2,TYMS,WEE1,CDC7,CDC45,PKMYT1,KIF14,DBF4,POLA2,FBXO5,LATS2,GTSE1,MCM10,CDT1,CDCA5,IQGAP3,LSM11,NACC2,E2F7
6_Summary	GO Biological Processes	GO:0007017	microtubule-based process	-29.3067	-27.008	102/597	332,672,675,891,899,983,998,1017,1058,1062,1111,1729,1780,1894,3800,3832,3833,3835,4130,4605,4751,5080,5347,6491,6790,6867,6904,7272,7277,7280,7283,7465,7846,8701,9055,9212,9493,9585,9662,9700,9768,9787,9928,10112,10376,10381,10383,10403,10460,10615,10733,11004,11200,22974,22995,23380,24137,25777,26005,26256,26271,27285,29127,51203,51512,51673,53340,54820,54908,55036,55559,55722,56992,57405,57530…	BIRC5,BRCA1,BRCA2,CCNB1,CCNF,CDK1,CDC42,CDK2,CENPA,CENPE,CHEK1,DIAPH1,DYNC1I1,ECT2,KIF5C,KIF11,KIFC1,KIF22,MAP1A,MYBL2,NEK2,PAX6,PLK1,STIL,AURKA,TACC1,TBCD,TTK,TUBA4A,TUBB2A,TUBG1,WEE1,TUBA1A,DNAH11,PRC1,AURKB,KIF23,KIF20B,CEP135,ESPL1,KIAA0101,DLGAP5,KIF14,KIF20A,TUBA1B,TUBB3,TUBB4B,NDC80,TACC3,SPAG5,PLK4,KIF2C,CHEK2,TPX2,CEP152,SRGAP2,KIF4A,SUN2,C2CD3,CABYR,FBXO5,TEKT2,RACGAP1,NUSAP1,GTSE1,TPPP…
6_Member	GO Biological Processes	GO:0007017	microtubule-based process	-29.3067	-27.008	102/597	332,672,675,891,899,983,998,1017,1058,1062,1111,1729,1780,1894,3800,3832,3833,3835,4130,4605,4751,5080,5347,6491,6790,6867,6904,7272,7277,7280,7283,7465,7846,8701,9055,9212,9493,9585,9662,9700,9768,9787,9928,10112,10376,10381,10383,10403,10460,10615,10733,11004,11200,22974,22995,23380,24137,25777,26005,26256,26271,27285,29127,51203,51512,51673,53340,54820,54908,55036,55559,55722,56992,57405,57530…	BIRC5,BRCA1,BRCA2,CCNB1,CCNF,CDK1,CDC42,CDK2,CENPA,CENPE,CHEK1,DIAPH1,DYNC1I1,ECT2,KIF5C,KIF11,KIFC1,KIF22,MAP1A,MYBL2,NEK2,PAX6,PLK1,STIL,AURKA,TACC1,TBCD,TTK,TUBA4A,TUBB2A,TUBG1,WEE1,TUBA1A,DNAH11,PRC1,AURKB,KIF23,KIF20B,CEP135,ESPL1,KIAA0101,DLGAP5,KIF14,KIF20A,TUBA1B,TUBB3,TUBB4B,NDC80,TACC3,SPAG5,PLK4,KIF2C,CHEK2,TPX2,CEP152,SRGAP2,KIF4A,SUN2,C2CD3,CABYR,FBXO5,TEKT2,RACGAP1,NUSAP1,GTSE1,TPPP…
6_Member	GO Biological Processes	GO:0000226	microtubule cytoskeleton organization	-26.8274	-24.5831	81/421	332,672,675,891,899,983,998,1017,1058,1062,1111,1894,3832,3833,4130,4605,4751,5080,5347,6491,6790,6867,6904,7272,7283,7465,9055,9212,9493,9662,9700,9768,9928,10112,10376,10403,10460,10615,10733,11004,11200,22974,22995,23380,24137,25777,26005,26271,27285,29127,51203,51673,54820,54908,55036,55559,55722,57405,57530,79000,79866,81930,84722,89796,90417,91147,93323,115948,151648,161582,203068,220134,22…	BIRC5,BRCA1,BRCA2,CCNB1,CCNF,CDK1,CDC42,CDK2,CENPA,CENPE,CHEK1,ECT2,KIF11,KIFC1,MAP1A,MYBL2,NEK2,PAX6,PLK1,STIL,AURKA,TACC1,TBCD,TTK,TUBG1,WEE1,PRC1,AURKB,KIF23,CEP135,ESPL1,KIAA0101,KIF14,KIF20A,TUBA1B,NDC80,TACC3,SPAG5,PLK4,KIF2C,CHEK2,TPX2,CEP152,SRGAP2,KIF4A,SUN2,C2CD3,FBXO5,TEKT2,RACGAP1,NUSAP1,TPPP3,NDE1,SPDL1,CCDC40,HAUS7,CEP72,SPC25,CGN,AUNIP,BORA,KIF18A,PSRC1,NAV1,KNSTRN,TMEM67,HAUS8,CCD…
6_Member	Hallmark Gene Sets	M5893	HALLMARK MITOTIC SPINDLE	-19.4408	-17.568	47/200	332,675,699,983,998,1062,1063,1894,3619,3832,3835,4001,4628,4751,5347,6790,6904,7153,7272,7277,9055,9133,9493,9585,9700,9735,9787,10051,10160,10276,10403,10611,11004,11064,22974,24137,25777,26271,29127,51203,54443,54509,55722,56992,64411,80119,85464	BIRC5,BRCA2,BUB1,CDK1,CDC42,CENPE,CENPF,ECT2,INCENP,KIF11,KIF22,LMNB1,MYH10,NEK2,PLK1,AURKA,TBCD,TOP2A,TTK,TUBA4A,PRC1,CCNB2,KIF23,KIF20B,ESPL1,KNTC1,DLGAP5,SMC4,FARP1,NET1,NDC80,PDLIM5,KIF2C,CNTRL,TPX2,KIF4A,SUN2,FBXO5,RACGAP1,NUSAP1,ANLN,RHOF,CEP72,KIF15,ARAP3,PIF1,SSH2
6_Member	GO Biological Processes	GO:0007051	spindle organization	-15.847	-14.1281	35/137	332,891,3832,3833,4605,4751,5347,6491,6790,7272,7283,9055,9212,9493,9700,10403,10460,10615,11200,22974,24137,25777,26271,29127,55559,55722,57405,79000,79866,84722,90417,93323,203068,259266,284403	BIRC5,CCNB1,KIF11,KIFC1,MYBL2,NEK2,PLK1,STIL,AURKA,TTK,TUBG1,PRC1,AURKB,KIF23,ESPL1,NDC80,TACC3,SPAG5,CHEK2,TPX2,KIF4A,SUN2,FBXO5,RACGAP1,HAUS7,CEP72,SPC25,AUNIP,BORA,PSRC1,KNSTRN,HAUS8,TUBB,ASPM,WDR62
6_Member	GO Biological Processes	GO:0007052	mitotic spindle organization	-10.8614	-9.30567	23/88	332,891,3832,3833,4605,4751,5347,6491,6790,7272,9055,9212,9493,10403,11200,22974,24137,25777,29127,57405,79866,84722,284403	BIRC5,CCNB1,KIF11,KIFC1,MYBL2,NEK2,PLK1,STIL,AURKA,TTK,PRC1,AURKB,KIF23,NDC80,CHEK2,TPX2,KIF4A,SUN2,RACGAP1,SPC25,BORA,PSRC1,WDR62
6_Member	GO Biological Processes	GO:0051225	spindle assembly	-7.0132	-5.73153	18/86	332,3832,3833,4605,4751,5347,6790,9212,9493,11200,22974,24137,26271,29127,55559,93323,203068,259266	BIRC5,KIF11,KIFC1,MYBL2,NEK2,PLK1,AURKA,AURKB,KIF23,CHEK2,TPX2,KIF4A,FBXO5,RACGAP1,HAUS7,HAUS8,TUBB,ASPM
6_Member	GO Biological Processes	GO:1902850	microtubule cytoskeleton organization involved in mitosis	-6.29668	-5.05233	14/59	332,1062,3832,3833,4605,4751,5347,9212,9493,10403,11200,22974,24137,29127	BIRC5,CENPE,KIF11,KIFC1,MYBL2,NEK2,PLK1,AURKB,KIF23,NDC80,CHEK2,TPX2,KIF4A,RACGAP1
6_Member	GO Biological Processes	GO:0090307	mitotic spindle assembly	-5.16386	-4.00712	12/54	332,3832,3833,4605,4751,5347,9212,9493,11200,22974,24137,29127	BIRC5,KIF11,KIFC1,MYBL2,NEK2,PLK1,AURKB,KIF23,CHEK2,TPX2,KIF4A,RACGAP1
6_Member	GO Biological Processes	GO:0070925	organelle assembly	-3.94359	-2.90015	50/605	332,672,1017,1058,1062,1063,3832,3833,4605,4628,4751,5347,5819,5962,6790,9212,9493,9638,9662,10733,11151,11200,22974,22995,23216,24137,26005,26271,27285,29127,54443,54558,55036,55559,55722,57082,64946,65062,84100,84314,91147,93323,115948,161582,203068,259266,284403,347240,387103,388389	BIRC5,BRCA1,CDK2,CENPA,CENPE,CENPF,KIF11,KIFC1,MYBL2,MYH10,NEK2,PLK1,NECTIN2,RDX,AURKA,AURKB,KIF23,FEZ1,CEP135,PLK4,CORO1A,CHEK2,TPX2,CEP152,TBC1D1,KIF4A,C2CD3,FBXO5,TEKT2,RACGAP1,ANLN,SPATA6,CCDC40,HAUS7,CEP72,CASC5,CENPH,TMEM237,ARL6,TMEM107,TMEM67,HAUS8,CCDC151,DYX1C1,TUBB,ASPM,WDR62,KIF24,CENPW,CCDC103
7_Summary	GO Biological Processes	GO:0007264	small GTPase mediated signal transduction	-23.4343	-21.3212	120/922	332,699,701,890,991,995,998,1017,1058,1062,1063,1729,1848,1894,2305,2491,3162,3619,4085,4628,4638,5058,5347,5594,5873,5962,6237,6464,6494,8153,8294,8351,8355,8357,8358,8360,8361,8362,8363,8364,8365,8366,8368,8727,8826,8968,9055,9212,9322,9423,9459,9735,9824,9928,10044,10095,10160,10235,10276,10403,11004,11113,11130,23096,23380,23551,25837,26084,29127,53358,54509,54756,54820,54821,54869,54908,5505…	BIRC5,BUB1,BUB1B,CCNA2,CDC20,CDC25C,CDC42,CDK2,CENPA,CENPE,CENPF,DIAPH1,DUSP6,ECT2,FOXM1,CENPI,HMOX1,INCENP,MAD2L1,MYH10,MYLK,PAK1,PLK1,MAPK1,RAB27A,RDX,RRAS,SHC1,SIPA1,RND2,HIST1H4I,HIST1H3D,HIST1H3G,HIST1H3H,HIST1H3B,HIST1H4D,HIST1H4F,HIST1H4K,HIST1H4J,HIST1H4C,HIST1H4H,HIST1H4B,HIST1H4L,CTNNAL1,IQGAP1,HIST1H3F,PRC1,AURKB,TRIP10,NTN1,ARHGEF6,KNTC1,ARHGAP11A,KIF14,SH2D3C,ARPC1B,FARP1,RASGRP2,NET…
7_Member	GO Biological Processes	GO:0007264	small GTPase mediated signal transduction	-23.4343	-21.3212	120/922	332,699,701,890,991,995,998,1017,1058,1062,1063,1729,1848,1894,2305,2491,3162,3619,4085,4628,4638,5058,5347,5594,5873,5962,6237,6464,6494,8153,8294,8351,8355,8357,8358,8360,8361,8362,8363,8364,8365,8366,8368,8727,8826,8968,9055,9212,9322,9423,9459,9735,9824,9928,10044,10095,10160,10235,10276,10403,11004,11113,11130,23096,23380,23551,25837,26084,29127,53358,54509,54756,54820,54821,54869,54908,5505…	BIRC5,BUB1,BUB1B,CCNA2,CDC20,CDC25C,CDC42,CDK2,CENPA,CENPE,CENPF,DIAPH1,DUSP6,ECT2,FOXM1,CENPI,HMOX1,INCENP,MAD2L1,MYH10,MYLK,PAK1,PLK1,MAPK1,RAB27A,RDX,RRAS,SHC1,SIPA1,RND2,HIST1H4I,HIST1H3D,HIST1H3G,HIST1H3H,HIST1H3B,HIST1H4D,HIST1H4F,HIST1H4K,HIST1H4J,HIST1H4C,HIST1H4H,HIST1H4B,HIST1H4L,CTNNAL1,IQGAP1,HIST1H3F,PRC1,AURKB,TRIP10,NTN1,ARHGEF6,KNTC1,ARHGAP11A,KIF14,SH2D3C,ARPC1B,FARP1,RASGRP2,NET…
8_Summary	Canonical Pathways	M129	PID PLK1 PATHWAY	-22.1577	-20.0979	26/46	699,701,891,983,991,995,1062,1894,3619,5058,5347,6790,7283,7465,8555,9055,10112,10403,22974,26271,54821,63967,79682,79866,147841,151648	BUB1,BUB1B,CCNB1,CDK1,CDC20,CDC25C,CENPE,ECT2,INCENP,PAK1,PLK1,AURKA,TUBG1,WEE1,CDC14B,PRC1,KIF20A,NDC80,TPX2,FBXO5,ERCC6L,CLSPN,CENPU,BORA,SPC24,SGOL1
8_Member	Canonical Pathways	M129	PID PLK1 PATHWAY	-22.1577	-20.0979	26/46	699,701,891,983,991,995,1062,1894,3619,5058,5347,6790,7283,7465,8555,9055,10112,10403,22974,26271,54821,63967,79682,79866,147841,151648	BUB1,BUB1B,CCNB1,CDK1,CDC20,CDC25C,CENPE,ECT2,INCENP,PAK1,PLK1,AURKA,TUBG1,WEE1,CDC14B,PRC1,KIF20A,NDC80,TPX2,FBXO5,ERCC6L,CLSPN,CENPU,BORA,SPC24,SGOL1
9_Summary	GO Biological Processes	GO:0010564	regulation of cell cycle process	-17.4545	-15.6425	77/537	332,641,672,675,699,701,890,891,899,983,991,995,998,1017,1062,1063,1111,1869,1894,2305,3306,3832,4085,4751,4998,5347,5371,5890,5962,6790,6840,7040,7272,8317,8318,9088,9212,9232,9493,9585,9700,9735,9787,9928,10459,10615,10733,10744,11065,11113,11200,22974,26255,26271,29127,51203,51512,54443,55215,55719,63967,79733,79866,81610,81620,83903,84250,84722,90381,90417,91147,113130,134353,138151,144455,28…	BIRC5,BLM,BRCA1,BRCA2,BUB1,BUB1B,CCNA2,CCNB1,CCNF,CDK1,CDC20,CDC25C,CDC42,CDK2,CENPE,CENPF,CHEK1,E2F1,ECT2,FOXM1,HSPA2,KIF11,MAD2L1,NEK2,ORC1,PLK1,PML,RAD51B,RDX,AURKA,SVIL,TGFB1,TTK,CDC7,CDC45,PKMYT1,AURKB,PTTG1,KIF23,KIF20B,ESPL1,KNTC1,DLGAP5,KIF14,MAD2L2,SPAG5,PLK4,PTTG2,UBE2C,CIT,CHEK2,TPX2,PTTG3P,FBXO5,RACGAP1,NUSAP1,GTSE1,ANLN,FANCI,SLF2,CLSPN,E2F8,BORA,FAM83D,CDT1,GSG2,SLF1,PSRC1,TICRR,KNS…
9_Member	GO Biological Processes	GO:0010564	regulation of cell cycle process	-17.4545	-15.6425	77/537	332,641,672,675,699,701,890,891,899,983,991,995,998,1017,1062,1063,1111,1869,1894,2305,3306,3832,4085,4751,4998,5347,5371,5890,5962,6790,6840,7040,7272,8317,8318,9088,9212,9232,9493,9585,9700,9735,9787,9928,10459,10615,10733,10744,11065,11113,11200,22974,26255,26271,29127,51203,51512,54443,55215,55719,63967,79733,79866,81610,81620,83903,84250,84722,90381,90417,91147,113130,134353,138151,144455,28…	BIRC5,BLM,BRCA1,BRCA2,BUB1,BUB1B,CCNA2,CCNB1,CCNF,CDK1,CDC20,CDC25C,CDC42,CDK2,CENPE,CENPF,CHEK1,E2F1,ECT2,FOXM1,HSPA2,KIF11,MAD2L1,NEK2,ORC1,PLK1,PML,RAD51B,RDX,AURKA,SVIL,TGFB1,TTK,CDC7,CDC45,PKMYT1,AURKB,PTTG1,KIF23,KIF20B,ESPL1,KNTC1,DLGAP5,KIF14,MAD2L2,SPAG5,PLK4,PTTG2,UBE2C,CIT,CHEK2,TPX2,PTTG3P,FBXO5,RACGAP1,NUSAP1,GTSE1,ANLN,FANCI,SLF2,CLSPN,E2F8,BORA,FAM83D,CDT1,GSG2,SLF1,PSRC1,TICRR,KNS…
9_Member	GO Biological Processes	GO:0051983	regulation of chromosome segregation	-16.9034	-15.1362	30/92	699,701,891,991,998,1062,1063,1894,4085,4751,5347,7272,9212,9232,9700,9787,10459,10615,10744,11004,11065,11113,26255,26271,29127,55719,84250,90417,113130,348654	BUB1,BUB1B,CCNB1,CDC20,CDC42,CENPE,CENPF,ECT2,MAD2L1,NEK2,PLK1,TTK,AURKB,PTTG1,ESPL1,DLGAP5,MAD2L2,SPAG5,PTTG2,KIF2C,UBE2C,CIT,PTTG3P,FBXO5,RACGAP1,SLF2,SLF1,KNSTRN,CDCA5,GEN1
9_Member	GO Biological Processes	GO:0007088	regulation of mitotic nuclear division	-16.3797	-14.6452	37/148	332,699,701,891,991,995,998,1062,1063,1111,3832,4085,4751,5347,6790,7040,7272,9088,9232,9585,9700,9735,9787,10459,10744,11065,11113,26255,26271,51203,54443,55719,79866,84250,113130,286151,348654	BIRC5,BUB1,BUB1B,CCNB1,CDC20,CDC25C,CDC42,CENPE,CENPF,CHEK1,KIF11,MAD2L1,NEK2,PLK1,AURKA,TGFB1,TTK,PKMYT1,PTTG1,KIF20B,ESPL1,KNTC1,DLGAP5,MAD2L2,PTTG2,UBE2C,CIT,PTTG3P,FBXO5,NUSAP1,ANLN,SLF2,BORA,SLF1,CDCA5,FBXO43,GEN1
9_Member	GO Biological Processes	GO:0051302	regulation of cell division	-15.1922	-13.4882	50/282	332,641,675,699,701,891,991,995,998,1062,1063,1111,1894,3832,4085,4751,5080,5347,5764,6790,6840,7040,7272,9088,9212,9232,9493,9585,9700,9735,9787,9928,10459,10744,11065,11113,26255,26271,29127,51203,54443,55719,79733,79866,84250,113130,144455,259266,286151,348654	BIRC5,BLM,BRCA2,BUB1,BUB1B,CCNB1,CDC20,CDC25C,CDC42,CENPE,CENPF,CHEK1,ECT2,KIF11,MAD2L1,NEK2,PAX6,PLK1,PTN,AURKA,SVIL,TGFB1,TTK,PKMYT1,AURKB,PTTG1,KIF23,KIF20B,ESPL1,KNTC1,DLGAP5,KIF14,MAD2L2,PTTG2,UBE2C,CIT,PTTG3P,FBXO5,RACGAP1,NUSAP1,ANLN,SLF2,E2F8,BORA,SLF1,CDCA5,E2F7,ASPM,FBXO43,GEN1
9_Member	GO Biological Processes	GO:0051783	regulation of nuclear division	-14.1194	-12.4491	37/172	332,699,701,891,991,995,998,1062,1063,1111,3832,4085,4751,5347,6790,7040,7272,9088,9232,9585,9700,9735,9787,10459,10744,11065,11113,26255,26271,51203,54443,55719,79866,84250,113130,286151,348654	BIRC5,BUB1,BUB1B,CCNB1,CDC20,CDC25C,CDC42,CENPE,CENPF,CHEK1,KIF11,MAD2L1,NEK2,PLK1,AURKA,TGFB1,TTK,PKMYT1,PTTG1,KIF20B,ESPL1,KNTC1,DLGAP5,MAD2L2,PTTG2,UBE2C,CIT,PTTG3P,FBXO5,NUSAP1,ANLN,SLF2,BORA,SLF1,CDCA5,FBXO43,GEN1
9_Member	GO Biological Processes	GO:0007346	regulation of mitotic cell cycle	-14.111	-12.4491	67/492	332,641,675,699,701,890,891,983,991,995,998,1017,1062,1063,1111,1869,3306,3832,4085,4214,4751,5058,5347,5371,5578,5890,5962,6790,7040,7153,7272,8317,8318,9088,9232,9585,9656,9700,9735,9787,9928,10459,10744,11065,11113,11130,11200,22974,26255,26271,51203,51512,54443,55055,55215,55719,63967,79866,84250,84722,90381,113130,134353,138151,144455,286151,348654	BIRC5,BLM,BRCA2,BUB1,BUB1B,CCNA2,CCNB1,CDK1,CDC20,CDC25C,CDC42,CDK2,CENPE,CENPF,CHEK1,E2F1,HSPA2,KIF11,MAD2L1,MAP3K1,NEK2,PAK1,PLK1,PML,PRKCA,RAD51B,RDX,AURKA,TGFB1,TOP2A,TTK,CDC7,CDC45,PKMYT1,PTTG1,KIF20B,MDC1,ESPL1,KNTC1,DLGAP5,KIF14,MAD2L2,PTTG2,UBE2C,CIT,ZWINT,CHEK2,TPX2,PTTG3P,FBXO5,NUSAP1,GTSE1,ANLN,ZWILCH,FANCI,SLF2,CLSPN,BORA,SLF1,PSRC1,TICRR,CDCA5,LSM11,NACC2,E2F7,FBXO43,GEN1
9_Member	GO Biological Processes	GO:0000075	cell cycle checkpoint	-12.4071	-10.7896	42/244	332,641,672,699,701,890,891,983,991,1017,1063,1111,1763,1869,4085,5347,5371,7040,7153,7272,8318,8555,9212,9656,9735,10459,11065,11130,11200,51512,51514,54908,55055,55215,57082,63967,64858,81620,83903,83990,90381,348654	BIRC5,BLM,BRCA1,BUB1,BUB1B,CCNA2,CCNB1,CDK1,CDC20,CDK2,CENPF,CHEK1,DNA2,E2F1,MAD2L1,PLK1,PML,TGFB1,TOP2A,TTK,CDC45,CDC14B,AURKB,MDC1,KNTC1,MAD2L2,UBE2C,ZWINT,CHEK2,GTSE1,DTL,SPDL1,ZWILCH,FANCI,CASC5,CLSPN,DCLRE1B,CDT1,GSG2,BRIP1,TICRR,GEN1
9_Member	GO Biological Processes	GO:0051304	chromosome separation	-12.1971	-10.6031	23/77	699,701,891,991,1062,1063,4085,5347,7153,7272,9232,9700,9787,9918,10459,10744,11065,11113,23310,26255,26271,57697,348654	BUB1,BUB1B,CCNB1,CDC20,CENPE,CENPF,MAD2L1,PLK1,TOP2A,TTK,PTTG1,ESPL1,DLGAP5,NCAPD2,MAD2L2,PTTG2,UBE2C,CIT,NCAPD3,PTTG3P,FBXO5,FANCM,GEN1
9_Member	GO Biological Processes	GO:0033047	regulation of mitotic sister chromatid segregation	-11.7912	-10.2029	21/66	699,701,891,991,1062,1063,4085,5347,7272,9232,9700,9787,10459,10744,11065,11113,26255,26271,55719,84250,348654	BUB1,BUB1B,CCNB1,CDC20,CENPE,CENPF,MAD2L1,PLK1,TTK,PTTG1,ESPL1,DLGAP5,MAD2L2,PTTG2,UBE2C,CIT,PTTG3P,FBXO5,SLF2,SLF1,GEN1
9_Member	GO Biological Processes	GO:0033045	regulation of sister chromatid segregation	-11.6491	-10.0664	22/74	699,701,891,991,1062,1063,4085,5347,7272,9232,9700,9787,10459,10744,11065,11113,26255,26271,55719,84250,113130,348654	BUB1,BUB1B,CCNB1,CDC20,CENPE,CENPF,MAD2L1,PLK1,TTK,PTTG1,ESPL1,DLGAP5,MAD2L2,PTTG2,UBE2C,CIT,PTTG3P,FBXO5,SLF2,SLF1,CDCA5,GEN1
9_Member	GO Biological Processes	GO:0010965	regulation of mitotic sister chromatid separation	-10.6882	-9.14793	19/60	699,701,891,991,1062,1063,4085,5347,7272,9232,9700,9787,10459,10744,11065,11113,26255,26271,348654	BUB1,BUB1B,CCNB1,CDC20,CENPE,CENPF,MAD2L1,PLK1,TTK,PTTG1,ESPL1,DLGAP5,MAD2L2,PTTG2,UBE2C,CIT,PTTG3P,FBXO5,GEN1
9_Member	GO Biological Processes	GO:0051306	mitotic sister chromatid separation	-10.4066	-8.88116	19/62	699,701,891,991,1062,1063,4085,5347,7272,9232,9700,9787,10459,10744,11065,11113,26255,26271,348654	BUB1,BUB1B,CCNB1,CDC20,CENPE,CENPF,MAD2L1,PLK1,TTK,PTTG1,ESPL1,DLGAP5,MAD2L2,PTTG2,UBE2C,CIT,PTTG3P,FBXO5,GEN1
9_Member	GO Biological Processes	GO:0051782	negative regulation of cell division	-10.2183	-8.70724	22/86	641,699,701,891,991,1063,1111,4085,5347,7272,9212,9232,10459,10744,11065,26255,26271,79733,144455,259266,286151,348654	BLM,BUB1,BUB1B,CCNB1,CDC20,CENPF,CHEK1,MAD2L1,PLK1,TTK,AURKB,PTTG1,MAD2L2,PTTG2,UBE2C,PTTG3P,FBXO5,E2F8,E2F7,ASPM,FBXO43,GEN1
9_Member	GO Biological Processes	GO:0033044	regulation of chromosome organization	-10.0457	-8.54863	42/287	672,699,701,891,991,1062,1063,1111,1786,1789,3009,4085,4602,4751,5347,5371,5570,5594,7040,7272,8318,9212,9232,9700,9787,10459,10744,11065,11113,11169,26147,26255,26271,29028,29128,55719,59335,80119,84250,113130,122953,348654	BRCA1,BUB1,BUB1B,CCNB1,CDC20,CENPE,CENPF,CHEK1,DNMT1,DNMT3B,HIST1H1B,MAD2L1,MYB,NEK2,PLK1,PML,PKIB,MAPK1,TGFB1,TTK,CDC45,AURKB,PTTG1,ESPL1,DLGAP5,MAD2L2,PTTG2,UBE2C,CIT,WDHD1,PHF19,PTTG3P,FBXO5,ATAD2,UHRF1,SLF2,PRDM12,PIF1,SLF1,CDCA5,JDP2,GEN1
9_Member	GO Biological Processes	GO:1901987	regulation of cell cycle phase transition	-9.40186	-7.94409	41/289	332,641,699,701,890,891,983,991,1017,1062,1063,1869,3306,4085,5347,5371,5890,5962,7040,7272,8317,8318,9700,9735,9787,9928,10459,11065,11200,26271,51512,54443,55215,63967,81610,90381,113130,134353,138151,144455,348654	BIRC5,BLM,BUB1,BUB1B,CCNA2,CCNB1,CDK1,CDC20,CDK2,CENPE,CENPF,E2F1,HSPA2,MAD2L1,PLK1,PML,RAD51B,RDX,TGFB1,TTK,CDC7,CDC45,ESPL1,KNTC1,DLGAP5,KIF14,MAD2L2,UBE2C,CHEK2,FBXO5,GTSE1,ANLN,FANCI,CLSPN,FAM83D,TICRR,CDCA5,LSM11,NACC2,E2F7,GEN1
9_Member	GO Biological Processes	GO:1901990	regulation of mitotic cell cycle phase transition	-9.30125	-7.86388	39/268	332,641,699,701,890,891,983,991,1017,1062,1063,1869,3306,4085,5347,5371,5890,5962,7040,7272,8317,8318,9700,9735,9787,9928,10459,11065,26271,51512,54443,55215,63967,90381,113130,134353,138151,144455,348654	BIRC5,BLM,BUB1,BUB1B,CCNA2,CCNB1,CDK1,CDC20,CDK2,CENPE,CENPF,E2F1,HSPA2,MAD2L1,PLK1,PML,RAD51B,RDX,TGFB1,TTK,CDC7,CDC45,ESPL1,KNTC1,DLGAP5,KIF14,MAD2L2,UBE2C,FBXO5,GTSE1,ANLN,FANCI,CLSPN,TICRR,CDCA5,LSM11,NACC2,E2F7,GEN1
9_Member	GO Biological Processes	GO:0031577	spindle checkpoint	-8.75582	-7.34548	16/53	332,699,701,891,991,1063,4085,5347,7272,9212,10459,11065,54908,57082,83903,348654	BIRC5,BUB1,BUB1B,CCNB1,CDC20,CENPF,MAD2L1,PLK1,TTK,AURKB,MAD2L2,UBE2C,SPDL1,CASC5,GSG2,GEN1
9_Member	GO Biological Processes	GO:0007091	metaphase/anaphase transition of mitotic cell cycle	-8.24273	-6.86136	16/57	699,701,891,991,1062,1063,4085,5347,7272,9700,9787,10459,11065,11113,26271,348654	BUB1,BUB1B,CCNB1,CDC20,CENPE,CENPF,MAD2L1,PLK1,TTK,ESPL1,DLGAP5,MAD2L2,UBE2C,CIT,FBXO5,GEN1
9_Member	GO Biological Processes	GO:0044784	metaphase/anaphase transition of cell cycle	-8.12206	-6.74417	16/58	699,701,891,991,1062,1063,4085,5347,7272,9700,9787,10459,11065,11113,26271,348654	BUB1,BUB1B,CCNB1,CDC20,CENPE,CENPF,MAD2L1,PLK1,TTK,ESPL1,DLGAP5,MAD2L2,UBE2C,CIT,FBXO5,GEN1
9_Member	GO Biological Processes	GO:0033046	negative regulation of sister chromatid segregation	-7.9452	-6.59751	15/52	699,701,891,991,1063,4085,5347,7272,9232,9700,10459,10744,11065,26255,348654	BUB1,BUB1B,CCNB1,CDC20,CENPF,MAD2L1,PLK1,TTK,PTTG1,ESPL1,MAD2L2,PTTG2,UBE2C,PTTG3P,GEN1
9_Member	GO Biological Processes	GO:0051985	negative regulation of chromosome segregation	-7.9452	-6.59751	15/52	699,701,891,991,1063,4085,5347,7272,9232,9700,10459,10744,11065,26255,348654	BUB1,BUB1B,CCNB1,CDC20,CENPF,MAD2L1,PLK1,TTK,PTTG1,ESPL1,MAD2L2,PTTG2,UBE2C,PTTG3P,GEN1
9_Member	GO Biological Processes	GO:0010948	negative regulation of cell cycle process	-7.70177	-6.36964	35/256	641,672,699,701,890,891,899,983,991,1017,1063,1111,4085,5347,5371,7272,9212,9232,9700,10459,10744,11065,11200,26255,26271,51512,55215,63967,79733,90381,91147,138151,144455,286151,348654	BLM,BRCA1,BUB1,BUB1B,CCNA2,CCNB1,CCNF,CDK1,CDC20,CDK2,CENPF,CHEK1,MAD2L1,PLK1,PML,TTK,AURKB,PTTG1,ESPL1,MAD2L2,PTTG2,UBE2C,CHEK2,PTTG3P,FBXO5,GTSE1,FANCI,CLSPN,E2F8,TICRR,TMEM67,NACC2,E2F7,FBXO43,GEN1
9_Member	GO Biological Processes	GO:2000816	negative regulation of mitotic sister chromatid separation	-7.5244	-6.20494	14/48	699,701,891,991,1063,4085,5347,7272,9232,10459,10744,11065,26255,348654	BUB1,BUB1B,CCNB1,CDC20,CENPF,MAD2L1,PLK1,TTK,PTTG1,MAD2L2,PTTG2,UBE2C,PTTG3P,GEN1
9_Member	GO Biological Processes	GO:0051784	negative regulation of nuclear division	-7.47798	-6.16154	17/72	699,701,891,991,1063,1111,4085,5347,7272,9232,10459,10744,11065,26255,26271,286151,348654	BUB1,BUB1B,CCNB1,CDC20,CENPF,CHEK1,MAD2L1,PLK1,TTK,PTTG1,MAD2L2,PTTG2,UBE2C,PTTG3P,FBXO5,FBXO43,GEN1
9_Member	GO Biological Processes	GO:0045930	negative regulation of mitotic cell cycle	-7.35949	-6.04905	33/240	641,699,701,890,891,983,991,1017,1063,1111,4085,5347,5371,7040,7153,7272,9232,9656,9735,10459,10744,11065,11130,11200,26255,51512,55055,55215,63967,90381,138151,144455,348654	BLM,BUB1,BUB1B,CCNA2,CCNB1,CDK1,CDC20,CDK2,CENPF,CHEK1,MAD2L1,PLK1,PML,TGFB1,TOP2A,TTK,PTTG1,MDC1,KNTC1,MAD2L2,PTTG2,UBE2C,ZWINT,CHEK2,PTTG3P,GTSE1,ZWILCH,FANCI,CLSPN,TICRR,NACC2,E2F7,GEN1
9_Member	GO Biological Processes	GO:0033048	negative regulation of mitotic sister chromatid segregation	-7.27433	-5.96684	14/50	699,701,891,991,1063,4085,5347,7272,9232,10459,10744,11065,26255,348654	BUB1,BUB1B,CCNB1,CDC20,CENPF,MAD2L1,PLK1,TTK,PTTG1,MAD2L2,PTTG2,UBE2C,PTTG3P,GEN1
9_Member	GO Biological Processes	GO:0007093	mitotic cell cycle checkpoint	-7.1735	-5.87768	27/175	641,699,701,890,891,983,991,1017,1063,4085,5347,5371,7040,7153,7272,9656,9735,10459,11065,11130,11200,51512,55055,55215,63967,90381,348654	BLM,BUB1,BUB1B,CCNA2,CCNB1,CDK1,CDC20,CDK2,CENPF,MAD2L1,PLK1,PML,TGFB1,TOP2A,TTK,MDC1,KNTC1,MAD2L2,UBE2C,ZWINT,CHEK2,GTSE1,ZWILCH,FANCI,CLSPN,TICRR,GEN1
9_Member	KEGG Pathway	hsa04114	Oocyte meiosis	-7.11881	-5.82824	22/123	113,699,891,983,991,995,1017,4085,5347,5567,5594,6195,6790,9088,9133,9232,9700,10459,10744,26271,151648,286151	ADCY7,BUB1,CCNB1,CDK1,CDC20,CDC25C,CDK2,MAD2L1,PLK1,PRKACB,MAPK1,RPS6KA1,AURKA,PKMYT1,CCNB2,PTTG1,ESPL1,MAD2L2,PTTG2,FBXO5,SGOL1,FBXO43
9_Member	GO Biological Processes	GO:0045786	negative regulation of cell cycle	-6.97511	-5.69621	52/499	580,641,672,699,701,890,891,899,983,991,1017,1032,1033,1063,1111,2305,4085,5347,5371,5567,6494,7040,7153,7272,9212,9232,9585,9656,9700,9735,10459,10744,11065,11130,11200,26255,26271,26524,51053,51512,55055,55215,63967,79733,90381,91147,138151,144455,220042,283431,286151,348654	BARD1,BLM,BRCA1,BUB1,BUB1B,CCNA2,CCNB1,CCNF,CDK1,CDC20,CDK2,CDKN2D,CDKN3,CENPF,CHEK1,FOXM1,MAD2L1,PLK1,PML,PRKACB,SIPA1,TGFB1,TOP2A,TTK,AURKB,PTTG1,KIF20B,MDC1,ESPL1,KNTC1,MAD2L2,PTTG2,UBE2C,ZWINT,CHEK2,PTTG3P,FBXO5,LATS2,GMNN,GTSE1,ZWILCH,FANCI,CLSPN,E2F8,TICRR,TMEM67,NACC2,E2F7,DDIAS,GAS2L3,FBXO43,GEN1
9_Member	GO Biological Processes	GO:0045839	negative regulation of mitotic nuclear division	-6.923	-5.6496	15/61	699,701,891,991,1063,1111,4085,5347,7272,9232,10459,10744,11065,26255,348654	BUB1,BUB1B,CCNB1,CDC20,CENPF,CHEK1,MAD2L1,PLK1,TTK,PTTG1,MAD2L2,PTTG2,UBE2C,PTTG3P,GEN1
9_Member	GO Biological Processes	GO:0030071	regulation of mitotic metaphase/anaphase transition	-6.70434	-5.44438	14/55	699,701,891,991,1062,1063,4085,5347,7272,9700,9787,10459,11065,348654	BUB1,BUB1B,CCNB1,CDC20,CENPE,CENPF,MAD2L1,PLK1,TTK,ESPL1,DLGAP5,MAD2L2,UBE2C,GEN1
9_Member	GO Biological Processes	GO:1902099	regulation of metaphase/anaphase transition of cell cycle	-6.59873	-5.34404	14/56	699,701,891,991,1062,1063,4085,5347,7272,9700,9787,10459,11065,348654	BUB1,BUB1B,CCNB1,CDC20,CENPE,CENPF,MAD2L1,PLK1,TTK,ESPL1,DLGAP5,MAD2L2,UBE2C,GEN1
9_Member	GO Biological Processes	GO:2001251	negative regulation of chromosome organization	-6.47058	-5.2185	21/123	672,699,701,891,991,1063,1786,1789,4085,5347,5371,7272,9232,9700,10459,10744,11065,26255,29028,80119,348654	BRCA1,BUB1,BUB1B,CCNB1,CDC20,CENPF,DNMT1,DNMT3B,MAD2L1,PLK1,PML,TTK,PTTG1,ESPL1,MAD2L2,PTTG2,UBE2C,PTTG3P,ATAD2,PIF1,GEN1
9_Member	GO Biological Processes	GO:0071173	spindle assembly checkpoint	-6.18391	-4.94716	12/44	699,701,891,991,1063,4085,5347,7272,10459,11065,57082,348654	BUB1,BUB1B,CCNB1,CDC20,CENPF,MAD2L1,PLK1,TTK,MAD2L2,UBE2C,CASC5,GEN1
9_Member	GO Biological Processes	GO:0031145	anaphase-promoting complex-dependent proteasomal ubiquitin-dependent protein catabolic process	-5.58442	-4.38378	16/86	701,891,983,991,1017,4085,4751,5347,6502,6790,9212,9232,10459,11065,26271,27338	BUB1B,CCNB1,CDK1,CDC20,CDK2,MAD2L1,NEK2,PLK1,SKP2,AURKA,AURKB,PTTG1,MAD2L2,UBE2C,FBXO5,UBE2S
9_Member	GO Biological Processes	GO:0007094	mitotic spindle assembly checkpoint	-5.41728	-4.23474	11/43	699,701,891,991,1063,4085,5347,7272,10459,11065,348654	BUB1,BUB1B,CCNB1,CDC20,CENPF,MAD2L1,PLK1,TTK,MAD2L2,UBE2C,GEN1
9_Member	GO Biological Processes	GO:1904667	negative regulation of ubiquitin protein ligase activity	-5.41728	-4.23474	11/43	699,701,891,991,1063,4085,5347,7272,10459,11065,348654	BUB1,BUB1B,CCNB1,CDC20,CENPF,MAD2L1,PLK1,TTK,MAD2L2,UBE2C,GEN1
9_Member	GO Biological Processes	GO:1904666	regulation of ubiquitin protein ligase activity	-5.31134	-4.13973	11/44	699,701,891,991,1063,4085,5347,7272,10459,11065,348654	BUB1,BUB1B,CCNB1,CDC20,CENPF,MAD2L1,PLK1,TTK,MAD2L2,UBE2C,GEN1
9_Member	GO Biological Processes	GO:0045841	negative regulation of mitotic metaphase/anaphase transition	-5.20859	-4.04766	11/45	699,701,891,991,1063,4085,5347,7272,10459,11065,348654	BUB1,BUB1B,CCNB1,CDC20,CENPF,MAD2L1,PLK1,TTK,MAD2L2,UBE2C,GEN1
9_Member	GO Biological Processes	GO:0071174	mitotic spindle checkpoint	-5.20859	-4.04766	11/45	699,701,891,991,1063,4085,5347,7272,10459,11065,348654	BUB1,BUB1B,CCNB1,CDC20,CENPF,MAD2L1,PLK1,TTK,MAD2L2,UBE2C,GEN1
9_Member	GO Biological Processes	GO:1902100	negative regulation of metaphase/anaphase transition of cell cycle	-5.10888	-3.95422	11/46	699,701,891,991,1063,4085,5347,7272,10459,11065,348654	BUB1,BUB1B,CCNB1,CDC20,CENPF,MAD2L1,PLK1,TTK,MAD2L2,UBE2C,GEN1
9_Member	KEGG Pathway	hsa04914	Progesterone-mediated oocyte maturation	-4.8256	-3.69519	16/98	113,699,890,891,983,993,995,1017,4085,5347,5567,5594,6195,9088,9133,10459	ADCY7,BUB1,CCNA2,CCNB1,CDK1,CDC25A,CDC25C,CDK2,MAD2L1,PLK1,PRKACB,MAPK1,RPS6KA1,PKMYT1,CCNB2,MAD2L2
9_Member	GO Biological Processes	GO:1901988	negative regulation of cell cycle phase transition	-4.67609	-3.55923	23/183	641,699,701,890,891,983,991,1017,1063,4085,5347,5371,7272,10459,11065,11200,51512,55215,63967,90381,138151,144455,348654	BLM,BUB1,BUB1B,CCNA2,CCNB1,CDK1,CDC20,CDK2,CENPF,MAD2L1,PLK1,PML,TTK,MAD2L2,UBE2C,CHEK2,GTSE1,FANCI,CLSPN,TICRR,NACC2,E2F7,GEN1
9_Member	GO Biological Processes	GO:1901991	negative regulation of mitotic cell cycle phase transition	-4.65898	-3.54591	22/171	641,699,701,890,891,983,991,1017,1063,4085,5347,5371,7272,10459,11065,51512,55215,63967,90381,138151,144455,348654	BLM,BUB1,BUB1B,CCNA2,CCNB1,CDK1,CDC20,CDK2,CENPF,MAD2L1,PLK1,PML,TTK,MAD2L2,UBE2C,GTSE1,FANCI,CLSPN,TICRR,NACC2,E2F7,GEN1
9_Member	GO Biological Processes	GO:0051438	regulation of ubiquitin-protein transferase activity	-4.6082	-3.50075	19/136	699,701,891,983,991,1017,1063,4085,5347,7272,8555,10459,11065,26271,27338,57761,84930,286151,348654	BUB1,BUB1B,CCNB1,CDK1,CDC20,CDK2,CENPF,MAD2L1,PLK1,TTK,CDC14B,MAD2L2,UBE2C,FBXO5,UBE2S,TRIB3,MASTL,FBXO43,GEN1
9_Member	GO Biological Processes	GO:1903363	negative regulation of cellular protein catabolic process	-4.22648	-3.15308	14/87	699,701,891,991,1063,4085,5347,5371,7272,10459,11065,55872,57589,348654	BUB1,BUB1B,CCNB1,CDC20,CENPF,MAD2L1,PLK1,PML,TTK,MAD2L2,UBE2C,PBK,RIC1,GEN1
9_Member	GO Biological Processes	GO:0051439	regulation of ubiquitin-protein ligase activity involved in mitotic cell cycle	-4.12162	-3.05506	15/100	699,701,891,983,991,1017,1063,4085,5347,7272,10459,11065,26271,286151,348654	BUB1,BUB1B,CCNB1,CDK1,CDC20,CDK2,CENPF,MAD2L1,PLK1,TTK,MAD2L2,UBE2C,FBXO5,FBXO43,GEN1
9_Member	GO Biological Processes	GO:0051340	regulation of ligase activity	-4.04297	-2.98315	18/137	699,701,891,983,991,1063,4085,5347,7272,8555,10459,11065,26271,27338,57761,84930,286151,348654	BUB1,BUB1B,CCNB1,CDK1,CDC20,CENPF,MAD2L1,PLK1,TTK,CDC14B,MAD2L2,UBE2C,FBXO5,UBE2S,TRIB3,MASTL,FBXO43,GEN1
9_Member	GO Biological Processes	GO:0032435	negative regulation of proteasomal ubiquitin-dependent protein catabolic process	-3.97686	-2.9302	12/70	699,701,891,991,1063,4085,5347,7272,10459,11065,55872,348654	BUB1,BUB1B,CCNB1,CDC20,CENPF,MAD2L1,PLK1,TTK,MAD2L2,UBE2C,PBK,GEN1
9_Member	GO Biological Processes	GO:1903051	negative regulation of proteolysis involved in cellular protein catabolic process	-3.89858	-2.86469	13/82	699,701,891,991,1063,4085,5347,5371,7272,10459,11065,55872,348654	BUB1,BUB1B,CCNB1,CDC20,CENPF,MAD2L1,PLK1,PML,TTK,MAD2L2,UBE2C,PBK,GEN1
9_Member	GO Biological Processes	GO:1901799	negative regulation of proteasomal protein catabolic process	-3.68157	-2.66465	12/75	699,701,891,991,1063,4085,5347,7272,10459,11065,55872,348654	BUB1,BUB1B,CCNB1,CDC20,CENPF,MAD2L1,PLK1,TTK,MAD2L2,UBE2C,PBK,GEN1
9_Member	GO Biological Processes	GO:0051436	negative regulation of ubiquitin-protein ligase activity involved in mitotic cell cycle	-3.43673	-2.44907	13/91	699,701,891,991,1063,4085,5347,7272,10459,11065,26271,286151,348654	BUB1,BUB1B,CCNB1,CDC20,CENPF,MAD2L1,PLK1,TTK,MAD2L2,UBE2C,FBXO5,FBXO43,GEN1
9_Member	GO Biological Processes	GO:0032434	regulation of proteasomal ubiquitin-dependent protein catabolic process	-3.29784	-2.32273	18/157	699,701,891,991,1063,4085,5347,6790,7272,9700,9787,10459,11065,28951,55872,57761,85409,348654	BUB1,BUB1B,CCNB1,CDC20,CENPF,MAD2L1,PLK1,AURKA,TTK,ESPL1,DLGAP5,MAD2L2,UBE2C,TRIB2,PBK,TRIB3,NKD2,GEN1
9_Member	GO Biological Processes	GO:0042177	negative regulation of protein catabolic process	-3.2244	-2.25746	16/133	699,701,891,991,1063,4085,5347,5371,7272,10459,11065,55872,57589,113451,286151,348654	BUB1,BUB1B,CCNB1,CDC20,CENPF,MAD2L1,PLK1,PML,TTK,MAD2L2,UBE2C,PBK,RIC1,AZIN2,FBXO43,GEN1
9_Member	GO Biological Processes	GO:0061136	regulation of proteasomal protein catabolic process	-3.17457	-2.21565	20/188	699,701,891,991,1063,4085,5347,6790,7272,9700,9787,10459,11065,28951,55872,57761,64285,85409,161582,348654	BUB1,BUB1B,CCNB1,CDC20,CENPF,MAD2L1,PLK1,AURKA,TTK,ESPL1,DLGAP5,MAD2L2,UBE2C,TRIB2,PBK,TRIB3,RHBDF1,NKD2,DYX1C1,GEN1
9_Member	GO Biological Processes	GO:0051444	negative regulation of ubiquitin-protein transferase activity	-3.12209	-2.17103	13/98	699,701,891,991,1063,4085,5347,7272,10459,11065,26271,286151,348654	BUB1,BUB1B,CCNB1,CDC20,CENPF,MAD2L1,PLK1,TTK,MAD2L2,UBE2C,FBXO5,FBXO43,GEN1
9_Member	GO Biological Processes	GO:0051352	negative regulation of ligase activity	-3.0384	-2.09452	13/100	699,701,891,991,1063,4085,5347,7272,10459,11065,26271,286151,348654	BUB1,BUB1B,CCNB1,CDC20,CENPF,MAD2L1,PLK1,TTK,MAD2L2,UBE2C,FBXO5,FBXO43,GEN1
9_Member	GO Biological Processes	GO:1903362	regulation of cellular protein catabolic process	-2.91848	-1.99696	25/270	699,701,891,983,991,1063,4085,5347,5371,5962,6790,7272,9700,9787,10459,11065,26271,28951,55872,57589,57761,64285,85409,161582,348654	BUB1,BUB1B,CCNB1,CDK1,CDC20,CENPF,MAD2L1,PLK1,PML,RDX,AURKA,TTK,ESPL1,DLGAP5,MAD2L2,UBE2C,FBXO5,TRIB2,PBK,RIC1,TRIB3,RHBDF1,NKD2,DYX1C1,GEN1
9_Member	GO Biological Processes	GO:0042176	regulation of protein catabolic process	-2.91788	-1.99696	33/393	580,699,701,891,983,991,998,1063,4085,5347,5371,5962,6790,7272,9700,9787,10459,11065,11200,26271,28951,29763,55872,57589,57761,64285,81610,85409,113451,161582,219285,286151,348654	BARD1,BUB1,BUB1B,CCNB1,CDK1,CDC20,CDC42,CENPF,MAD2L1,PLK1,PML,RDX,AURKA,TTK,ESPL1,DLGAP5,MAD2L2,UBE2C,CHEK2,FBXO5,TRIB2,PACSIN3,PBK,RIC1,TRIB3,RHBDF1,FAM83D,NKD2,AZIN2,DYX1C1,SAMD9L,FBXO43,GEN1
9_Member	GO Biological Processes	GO:0010498	proteasomal protein catabolic process	-2.79182	-1.89451	33/400	699,701,891,899,983,991,1017,1063,4085,4751,5347,5371,6502,6790,7272,9212,9232,9700,9787,9928,10459,11065,26271,27338,28951,55872,57761,64285,85409,91147,117584,161582,348654	BUB1,BUB1B,CCNB1,CCNF,CDK1,CDC20,CDK2,CENPF,MAD2L1,NEK2,PLK1,PML,SKP2,AURKA,TTK,AURKB,PTTG1,ESPL1,DLGAP5,KIF14,MAD2L2,UBE2C,FBXO5,UBE2S,TRIB2,PBK,TRIB3,RHBDF1,NKD2,TMEM67,RFFL,DYX1C1,GEN1
9_Member	GO Biological Processes	GO:1903050	regulation of proteolysis involved in cellular protein catabolic process	-2.69549	-1.809	23/250	699,701,891,983,991,1063,4085,5347,5371,6790,7272,9700,9787,10459,11065,26271,28951,55872,57761,64285,85409,161582,348654	BUB1,BUB1B,CCNB1,CDK1,CDC20,CENPF,MAD2L1,PLK1,PML,AURKA,TTK,ESPL1,DLGAP5,MAD2L2,UBE2C,FBXO5,TRIB2,PBK,TRIB3,RHBDF1,NKD2,DYX1C1,GEN1
9_Member	GO Biological Processes	GO:0043161	proteasome-mediated ubiquitin-dependent protein catabolic process	-2.67121	-1.78859	31/375	699,701,891,899,983,991,1017,1063,4085,4751,5347,5371,6502,6790,7272,9212,9232,9700,9787,9928,10459,11065,26271,27338,28951,55872,57761,85409,91147,117584,348654	BUB1,BUB1B,CCNB1,CCNF,CDK1,CDC20,CDK2,CENPF,MAD2L1,NEK2,PLK1,PML,SKP2,AURKA,TTK,AURKB,PTTG1,ESPL1,DLGAP5,KIF14,MAD2L2,UBE2C,FBXO5,UBE2S,TRIB2,PBK,TRIB3,NKD2,TMEM67,RFFL,GEN1
9_Member	GO Biological Processes	GO:0009895	negative regulation of catabolic process	-2.53916	-1.67502	21/227	89,134,699,701,891,991,1063,4085,5347,5371,7272,9638,10459,11065,26580,54922,55872,57589,113451,286151,348654	ACTN3,ADORA1,BUB1,BUB1B,CCNB1,CDC20,CENPF,MAD2L1,PLK1,PML,TTK,FEZ1,MAD2L2,UBE2C,BSCL2,RASIP1,PBK,RIC1,AZIN2,FBXO43,GEN1
9_Member	GO Biological Processes	GO:0031396	regulation of protein ubiquitination	-2.48763	-1.63173	24/275	672,699,701,891,983,991,1017,1063,4085,5347,5371,6502,7272,8555,10459,11065,23551,26271,27338,55215,57761,84930,286151,348654	BRCA1,BUB1,BUB1B,CCNB1,CDK1,CDC20,CDK2,CENPF,MAD2L1,PLK1,PML,SKP2,TTK,CDC14B,MAD2L2,UBE2C,RASD2,FBXO5,UBE2S,FANCI,TRIB3,MASTL,FBXO43,GEN1
9_Member	GO Biological Processes	GO:0031397	negative regulation of protein ubiquitination	-2.35173	-1.5184	15/147	699,701,891,991,1063,4085,5347,5371,7272,10459,11065,23551,26271,286151,348654	BUB1,BUB1B,CCNB1,CDC20,CENPF,MAD2L1,PLK1,PML,TTK,MAD2L2,UBE2C,RASD2,FBXO5,FBXO43,GEN1
9_Member	GO Biological Processes	GO:0031330	negative regulation of cellular catabolic process	-2.27273	-1.45594	17/179	89,699,701,891,991,1063,4085,5347,5371,7272,9638,10459,11065,54922,55872,57589,348654	ACTN3,BUB1,BUB1B,CCNB1,CDC20,CENPF,MAD2L1,PLK1,PML,TTK,FEZ1,MAD2L2,UBE2C,RASIP1,PBK,RIC1,GEN1
9_Member	GO Biological Processes	GO:1903320	regulation of protein modification by small protein conjugation or removal	-2.11266	-1.32628	24/295	672,699,701,891,983,991,1017,1063,4085,5347,5371,6502,7272,8555,10459,11065,23551,26271,27338,55215,57761,84930,286151,348654	BRCA1,BUB1,BUB1B,CCNB1,CDK1,CDC20,CDK2,CENPF,MAD2L1,PLK1,PML,SKP2,TTK,CDC14B,MAD2L2,UBE2C,RASD2,FBXO5,UBE2S,FANCI,TRIB3,MASTL,FBXO43,GEN1
9_Member	GO Biological Processes	GO:1903321	negative regulation of protein modification by small protein conjugation or removal	-2.0914	-1.30591	15/157	699,701,891,991,1063,4085,5347,5371,7272,10459,11065,23551,26271,286151,348654	BUB1,BUB1B,CCNB1,CDC20,CENPF,MAD2L1,PLK1,PML,TTK,MAD2L2,UBE2C,RASD2,FBXO5,FBXO43,GEN1
10_Summary	Canonical Pathways	M14	PID AURORA B PATHWAY	-17.4124	-15.6097	21/39	332,699,1058,3619,4638,6790,6867,9212,9493,9918,10051,10112,10403,10592,11004,23397,29127,55143,64151,90293,151648,672,5058,9787,10460,22974	BIRC5,BUB1,CENPA,INCENP,MYLK,AURKA,TACC1,AURKB,KIF23,NCAPD2,SMC4,KIF20A,NDC80,SMC2,KIF2C,NCAPH,RACGAP1,CDCA8,NCAPG,KLHL13,SGOL1,BRCA1,PAK1,DLGAP5,TACC3,TPX2
10_Member	Canonical Pathways	M14	PID AURORA B PATHWAY	-17.4124	-15.6097	21/39	332,699,1058,3619,4638,6790,6867,9212,9493,9918,10051,10112,10403,10592,11004,23397,29127,55143,64151,90293,151648	BIRC5,BUB1,CENPA,INCENP,MYLK,AURKA,TACC1,AURKB,KIF23,NCAPD2,SMC4,KIF20A,NDC80,SMC2,KIF2C,NCAPH,RACGAP1,CDCA8,NCAPG,KLHL13,SGOL1
10_Member	Canonical Pathways	M242	PID AURORA A PATHWAY	-5.99136	-4.77184	10/31	332,672,1058,5058,6790,6867,9212,9787,10460,22974	BIRC5,BRCA1,CENPA,PAK1,AURKA,TACC1,AURKB,DLGAP5,TACC3,TPX2
11_Summary	GO Biological Processes	GO:0006271	DNA strand elongation involved in DNA replication	-17.1088	-15.3153	21/40	1763,4171,4172,4173,4174,4175,4176,5111,5424,5557,5558,5982,5983,5984,5985,8318,9837,10535,23649,51659,84296,64858,5426,5427,4751,5371,5570,5594,5888,8294,8351,8355,8357,8358,8360,8361,8362,8363,8364,8365,8366,8368,8968,9212,80119,554313,7884,8317,11200,79733,81620,144455,5890,25788,348654,1032,1063,7083,7298,9768,10459,10721,51514,2956,9156,580,3574,4130,9455,10518,11151,56154,55247,672	DNA2,MCM2,MCM3,MCM4,MCM5,MCM6,MCM7,PCNA,POLD1,PRIM1,PRIM2,RFC2,RFC3,RFC4,RFC5,CDC45,GINS1,RNASEH2A,POLA2,GINS2,GINS4,DCLRE1B,POLE,POLE2,NEK2,PML,PKIB,MAPK1,RAD51,HIST1H4I,HIST1H3D,HIST1H3G,HIST1H3H,HIST1H3B,HIST1H4D,HIST1H4F,HIST1H4K,HIST1H4J,HIST1H4C,HIST1H4H,HIST1H4B,HIST1H4L,HIST1H3F,AURKB,PIF1,HIST2H4B,SLBP,CDC7,CHEK2,E2F8,CDT1,E2F7,RAD51B,RAD54B,GEN1,CDKN2D,CENPF,TK1,TYMS,KIAA0101,MAD2L2,POL…
11_Member	GO Biological Processes	GO:0006271	DNA strand elongation involved in DNA replication	-17.1088	-15.3153	21/40	1763,4171,4172,4173,4174,4175,4176,5111,5424,5557,5558,5982,5983,5984,5985,8318,9837,10535,23649,51659,84296	DNA2,MCM2,MCM3,MCM4,MCM5,MCM6,MCM7,PCNA,POLD1,PRIM1,PRIM2,RFC2,RFC3,RFC4,RFC5,CDC45,GINS1,RNASEH2A,POLA2,GINS2,GINS4
11_Member	GO Biological Processes	GO:0022616	DNA strand elongation	-16.7602	-15.0014	22/46	1763,4171,4172,4173,4174,4175,4176,5111,5424,5557,5558,5982,5983,5984,5985,8318,9837,10535,23649,51659,64858,84296	DNA2,MCM2,MCM3,MCM4,MCM5,MCM6,MCM7,PCNA,POLD1,PRIM1,PRIM2,RFC2,RFC3,RFC4,RFC5,CDC45,GINS1,RNASEH2A,POLA2,GINS2,DCLRE1B,GINS4
11_Member	KEGG Pathway	hsa03030	DNA replication	-15.5918	-13.8804	19/36	1763,4171,4172,4173,4174,4175,4176,5111,5424,5426,5427,5557,5558,5982,5983,5984,5985,10535,23649	DNA2,MCM2,MCM3,MCM4,MCM5,MCM6,MCM7,PCNA,POLD1,POLE,POLE2,PRIM1,PRIM2,RFC2,RFC3,RFC4,RFC5,RNASEH2A,POLA2
11_Member	GO Biological Processes	GO:0032200	telomere organization	-15.0187	-13.322	35/145	1763,4751,5111,5371,5424,5426,5427,5557,5558,5570,5594,5888,5982,5983,5984,5985,8294,8351,8355,8357,8358,8360,8361,8362,8363,8364,8365,8366,8368,8968,9212,23649,64858,80119,554313	DNA2,NEK2,PCNA,PML,POLD1,POLE,POLE2,PRIM1,PRIM2,PKIB,MAPK1,RAD51,RFC2,RFC3,RFC4,RFC5,HIST1H4I,HIST1H3D,HIST1H3G,HIST1H3H,HIST1H3B,HIST1H4D,HIST1H4F,HIST1H4K,HIST1H4J,HIST1H4C,HIST1H4H,HIST1H4B,HIST1H4L,HIST1H3F,AURKB,POLA2,DCLRE1B,PIF1,HIST2H4B
11_Member	GO Biological Processes	GO:0044786	cell cycle DNA replication	-14.3859	-12.6964	21/51	1763,5111,5424,5426,5427,5557,5558,5982,5983,5984,5985,7884,8317,8318,9837,11200,23649,51659,79733,81620,144455	DNA2,PCNA,POLD1,POLE,POLE2,PRIM1,PRIM2,RFC2,RFC3,RFC4,RFC5,SLBP,CDC7,CDC45,GINS1,CHEK2,POLA2,GINS2,E2F8,CDT1,E2F7
11_Member	GO Biological Processes	GO:0033260	nuclear DNA replication	-13.9943	-12.3456	19/42	1763,5111,5424,5426,5427,5557,5558,5982,5983,5984,5985,7884,8317,8318,9837,11200,23649,51659,81620	DNA2,PCNA,POLD1,POLE,POLE2,PRIM1,PRIM2,RFC2,RFC3,RFC4,RFC5,SLBP,CDC7,CDC45,GINS1,CHEK2,POLA2,GINS2,CDT1
11_Member	GO Biological Processes	GO:0000723	telomere maintenance	-12.2302	-10.6304	30/132	1763,4751,5111,5371,5424,5426,5427,5557,5558,5570,5594,5888,5982,5983,5984,5985,8294,8360,8361,8362,8363,8364,8365,8366,8368,9212,23649,64858,80119,554313	DNA2,NEK2,PCNA,PML,POLD1,POLE,POLE2,PRIM1,PRIM2,PKIB,MAPK1,RAD51,RFC2,RFC3,RFC4,RFC5,HIST1H4I,HIST1H4D,HIST1H4F,HIST1H4K,HIST1H4J,HIST1H4C,HIST1H4H,HIST1H4B,HIST1H4L,AURKB,POLA2,DCLRE1B,PIF1,HIST2H4B
11_Member	GO Biological Processes	GO:0006312	mitotic recombination	-10.6798	-9.14454	16/41	1763,5111,5424,5426,5427,5557,5558,5888,5890,5982,5983,5984,5985,23649,25788,348654	DNA2,PCNA,POLD1,POLE,POLE2,PRIM1,PRIM2,RAD51,RAD51B,RFC2,RFC3,RFC4,RFC5,POLA2,RAD54B,GEN1
11_Member	GO Biological Processes	GO:0000722	telomere maintenance via recombination	-9.47075	-8.00027	13/30	1763,5111,5424,5426,5427,5557,5558,5888,5982,5983,5984,5985,23649	DNA2,PCNA,POLD1,POLE,POLE2,PRIM1,PRIM2,RAD51,RFC2,RFC3,RFC4,RFC5,POLA2
11_Member	GO Biological Processes	GO:0032201	telomere maintenance via semi-conservative replication	-8.94163	-7.51605	12/27	1763,5111,5424,5426,5427,5557,5558,5982,5983,5984,5985,23649	DNA2,PCNA,POLD1,POLE,POLE2,PRIM1,PRIM2,RFC2,RFC3,RFC4,RFC5,POLA2
11_Member	GO Biological Processes	GO:0010833	telomere maintenance via telomere lengthening	-7.95155	-6.59751	19/84	1763,4751,5111,5371,5424,5426,5427,5557,5558,5570,5594,5888,5982,5983,5984,5985,9212,23649,80119	DNA2,NEK2,PCNA,PML,POLD1,POLE,POLE2,PRIM1,PRIM2,PKIB,MAPK1,RAD51,RFC2,RFC3,RFC4,RFC5,AURKB,POLA2,PIF1
11_Member	GO Biological Processes	GO:0071897	DNA biosynthetic process	-5.80512	-4.59514	23/157	1032,1063,4751,5111,5371,5424,5426,5427,5570,5594,5982,5983,5984,5985,7083,7298,9212,9768,10459,10721,23649,51514,80119	CDKN2D,CENPF,NEK2,PCNA,PML,POLD1,POLE,POLE2,PKIB,MAPK1,RFC2,RFC3,RFC4,RFC5,TK1,TYMS,AURKB,KIAA0101,MAD2L2,POLQ,POLA2,DTL,PIF1
11_Member	KEGG Pathway	hsa03430	Mismatch repair	-5.17676	-4.01793	8/23	2956,5111,5424,5982,5983,5984,5985,9156	MSH6,PCNA,POLD1,RFC2,RFC3,RFC4,RFC5,EXO1
11_Member	GO Biological Processes	GO:0042276	error-prone translesion synthesis	-4.78084	-3.65435	7/19	5111,5427,5982,5983,5984,5985,10459	PCNA,POLE2,RFC2,RFC3,RFC4,RFC5,MAD2L2
11_Member	GO Biological Processes	GO:0060249	anatomical structure homeostasis	-4.76787	-3.64332	37/369	580,1763,3574,4130,4751,5111,5371,5424,5426,5427,5557,5558,5570,5594,5888,5982,5983,5984,5985,8294,8360,8361,8362,8363,8364,8365,8366,8368,9212,9455,10518,11151,23649,56154,64858,80119,554313	BARD1,DNA2,IL7,MAP1A,NEK2,PCNA,PML,POLD1,POLE,POLE2,PRIM1,PRIM2,PKIB,MAPK1,RAD51,RFC2,RFC3,RFC4,RFC5,HIST1H4I,HIST1H4D,HIST1H4F,HIST1H4K,HIST1H4J,HIST1H4C,HIST1H4H,HIST1H4B,HIST1H4L,AURKB,HOMER2,CIB2,CORO1A,POLA2,TEX15,DCLRE1B,PIF1,HIST2H4B
11_Member	GO Biological Processes	GO:0019985	translesion synthesis	-4.06242	-2.99924	10/49	5111,5424,5427,5982,5983,5984,5985,9768,10459,51514	PCNA,POLD1,POLE2,RFC2,RFC3,RFC4,RFC5,KIAA0101,MAD2L2,DTL
11_Member	GO Biological Processes	GO:0006297	nucleotide-excision repair, DNA gap filling	-4.03488	-2.98162	7/24	5111,5424,5426,5982,5983,5984,5985	PCNA,POLD1,POLE,RFC2,RFC3,RFC4,RFC5
11_Member	GO Biological Processes	GO:0006284	base-excision repair	-3.98426	-2.93597	10/50	1763,5111,5424,5426,5982,5983,5984,5985,10721,55247	DNA2,PCNA,POLD1,POLE,RFC2,RFC3,RFC4,RFC5,POLQ,NEIL3
11_Member	GO Biological Processes	GO:0006301	postreplication repair	-3.9641	-2.91905	11/60	672,5111,5424,5427,5982,5983,5984,5985,9768,10459,51514	BRCA1,PCNA,POLD1,POLE2,RFC2,RFC3,RFC4,RFC5,KIAA0101,MAD2L2,DTL
11_Member	GO Biological Processes	GO:0042769	DNA damage response, detection of DNA damage	-2.86931	-1.96271	7/36	5111,5424,5982,5983,5984,5985,51514	PCNA,POLD1,RFC2,RFC3,RFC4,RFC5,DTL
11_Member	KEGG Pathway	hsa03420	Nucleotide excision repair	-2.81026	-1.90833	8/47	5111,5424,5426,5427,5982,5983,5984,5985	PCNA,POLD1,POLE,POLE2,RFC2,RFC3,RFC4,RFC5
11_Member	GO Biological Processes	GO:0070987	error-free translesion synthesis	-2.79249	-1.89451	5/19	5111,5982,5983,5984,5985	PCNA,RFC2,RFC3,RFC4,RFC5
11_Member	GO Biological Processes	GO:0033683	nucleotide-excision repair, DNA incision	-2.01048	-1.24069	6/39	5111,5424,5982,5983,5984,5985	PCNA,POLD1,RFC2,RFC3,RFC4,RFC5
12_Summary	GO Biological Processes	GO:0000086	G2/M transition of mitotic cell cycle	-16.3965	-14.6541	42/190	332,641,890,891,983,993,995,1017,1063,1111,2305,3306,4605,4751,5347,5890,6502,6790,7277,7283,7465,7846,8317,9088,9133,9662,9833,9928,10383,10733,10763,11064,11200,22995,54820,55215,55722,63967,79866,84930,90381,203068,675,1058,1163,9212	BIRC5,BLM,CCNA2,CCNB1,CDK1,CDC25A,CDC25C,CDK2,CENPF,CHEK1,FOXM1,HSPA2,MYBL2,NEK2,PLK1,RAD51B,SKP2,AURKA,TUBA4A,TUBG1,WEE1,TUBA1A,CDC7,PKMYT1,CCNB2,CEP135,MELK,KIF14,TUBB4B,PLK4,NES,CNTRL,CHEK2,CEP152,NDE1,FANCI,CEP72,CLSPN,BORA,MASTL,TICRR,TUBB,BRCA2,CENPA,CKS1B,AURKB
12_Member	GO Biological Processes	GO:0000086	G2/M transition of mitotic cell cycle	-16.3965	-14.6541	42/190	332,641,890,891,983,993,995,1017,1063,1111,2305,3306,4605,4751,5347,5890,6502,6790,7277,7283,7465,7846,8317,9088,9133,9662,9833,9928,10383,10733,10763,11064,11200,22995,54820,55215,55722,63967,79866,84930,90381,203068	BIRC5,BLM,CCNA2,CCNB1,CDK1,CDC25A,CDC25C,CDK2,CENPF,CHEK1,FOXM1,HSPA2,MYBL2,NEK2,PLK1,RAD51B,SKP2,AURKA,TUBA4A,TUBG1,WEE1,TUBA1A,CDC7,PKMYT1,CCNB2,CEP135,MELK,KIF14,TUBB4B,PLK4,NES,CNTRL,CHEK2,CEP152,NDE1,FANCI,CEP72,CLSPN,BORA,MASTL,TICRR,TUBB
12_Member	GO Biological Processes	GO:0044839	cell cycle G2/M phase transition	-16.0485	-14.3219	42/194	332,641,890,891,983,993,995,1017,1063,1111,2305,3306,4605,4751,5347,5890,6502,6790,7277,7283,7465,7846,8317,9088,9133,9662,9833,9928,10383,10733,10763,11064,11200,22995,54820,55215,55722,63967,79866,84930,90381,203068	BIRC5,BLM,CCNA2,CCNB1,CDK1,CDC25A,CDC25C,CDK2,CENPF,CHEK1,FOXM1,HSPA2,MYBL2,NEK2,PLK1,RAD51B,SKP2,AURKA,TUBA4A,TUBG1,WEE1,TUBA1A,CDC7,PKMYT1,CCNB2,CEP135,MELK,KIF14,TUBB4B,PLK4,NES,CNTRL,CHEK2,CEP152,NDE1,FANCI,CEP72,CLSPN,BORA,MASTL,TICRR,TUBB
12_Member	Canonical Pathways	M176	PID FOXM1 PATHWAY	-10.8751	-9.31075	16/40	332,675,890,891,983,1017,1058,1063,1163,2305,4751,5347,6502,9133,9212,11200	BIRC5,BRCA2,CCNA2,CCNB1,CDK1,CDK2,CENPA,CENPF,CKS1B,FOXM1,NEK2,PLK1,SKP2,CCNB2,AURKB,CHEK2
13_Summary	GO Biological Processes	GO:0051321	meiotic cell cycle	-14.0371	-12.3819	41/210	675,991,1017,2177,2956,3306,4288,4439,4751,5347,5567,5888,5890,6790,7153,7283,8438,9156,9232,9319,9700,9918,10051,10592,10744,23310,25788,26255,26271,29893,55706,56154,57697,81930,84057,84930,151246,151648,259266,286151,400629	BRCA2,CDC20,CDK2,FANCD2,MSH6,HSPA2,MKI67,MSH5,NEK2,PLK1,PRKACB,RAD51,RAD51B,AURKA,TOP2A,TUBG1,RAD54L,EXO1,PTTG1,TRIP13,ESPL1,NCAPD2,SMC4,SMC2,PTTG2,NCAPD3,RAD54B,PTTG3P,FBXO5,PSMC3IP,NDC1,TEX15,FANCM,KIF18A,MND1,MASTL,SGOL2,SGOL1,ASPM,FBXO43,TEX19
13_Member	GO Biological Processes	GO:0051321	meiotic cell cycle	-14.0371	-12.3819	41/210	675,991,1017,2177,2956,3306,4288,4439,4751,5347,5567,5888,5890,6790,7153,7283,8438,9156,9232,9319,9700,9918,10051,10592,10744,23310,25788,26255,26271,29893,55706,56154,57697,81930,84057,84930,151246,151648,259266,286151,400629	BRCA2,CDC20,CDK2,FANCD2,MSH6,HSPA2,MKI67,MSH5,NEK2,PLK1,PRKACB,RAD51,RAD51B,AURKA,TOP2A,TUBG1,RAD54L,EXO1,PTTG1,TRIP13,ESPL1,NCAPD2,SMC4,SMC2,PTTG2,NCAPD3,RAD54B,PTTG3P,FBXO5,PSMC3IP,NDC1,TEX15,FANCM,KIF18A,MND1,MASTL,SGOL2,SGOL1,ASPM,FBXO43,TEX19
13_Member	GO Biological Processes	GO:1903046	meiotic cell cycle process	-12.3988	-10.7873	35/175	675,991,1017,2177,2956,3306,4288,4439,5347,5888,5890,6790,7153,7283,8438,9232,9319,9700,9918,10051,10592,10744,23310,25788,26255,26271,55706,56154,57697,81930,84930,151246,151648,259266,286151	BRCA2,CDC20,CDK2,FANCD2,MSH6,HSPA2,MKI67,MSH5,PLK1,RAD51,RAD51B,AURKA,TOP2A,TUBG1,RAD54L,PTTG1,TRIP13,ESPL1,NCAPD2,SMC4,SMC2,PTTG2,NCAPD3,RAD54B,PTTG3P,FBXO5,NDC1,TEX15,FANCM,KIF18A,MASTL,SGOL2,SGOL1,ASPM,FBXO43
13_Member	GO Biological Processes	GO:0007126	meiotic nuclear division	-10.8717	-9.31075	32/167	675,991,1017,2177,2956,3306,4288,4439,5347,5888,5890,6790,7153,8438,9232,9319,9700,10051,10592,10744,25788,26255,26271,55706,56154,57697,81930,84930,151246,151648,259266,286151	BRCA2,CDC20,CDK2,FANCD2,MSH6,HSPA2,MKI67,MSH5,PLK1,RAD51,RAD51B,AURKA,TOP2A,RAD54L,PTTG1,TRIP13,ESPL1,SMC4,SMC2,PTTG2,RAD54B,PTTG3P,FBXO5,NDC1,TEX15,FANCM,KIF18A,MASTL,SGOL2,SGOL1,ASPM,FBXO43
13_Member	GO Biological Processes	GO:0007127	meiosis I	-8.01901	-6.65142	20/92	675,2177,2956,3306,4439,5347,5888,5890,6790,7153,9232,9319,9700,10744,25788,26255,26271,55706,56154,57697	BRCA2,FANCD2,MSH6,HSPA2,MSH5,PLK1,RAD51,RAD51B,AURKA,TOP2A,PTTG1,TRIP13,ESPL1,PTTG2,RAD54B,PTTG3P,FBXO5,NDC1,TEX15,FANCM
13_Member	GO Biological Processes	GO:0045132	meiotic chromosome segregation	-7.98472	-6.62387	17/67	675,2177,4439,5347,7153,9232,9319,9700,10051,10592,10744,26255,55706,56154,57697,151246,151648	BRCA2,FANCD2,MSH5,PLK1,TOP2A,PTTG1,TRIP13,ESPL1,SMC4,SMC2,PTTG2,PTTG3P,NDC1,TEX15,FANCM,SGOL2,SGOL1
13_Member	GO Biological Processes	GO:0045143	homologous chromosome segregation	-4.73757	-3.61495	11/50	675,2177,4439,5347,9232,9319,9700,10744,26255,55706,56154	BRCA2,FANCD2,MSH5,PLK1,PTTG1,TRIP13,ESPL1,PTTG2,PTTG3P,NDC1,TEX15
13_Member	GO Biological Processes	GO:0070192	chromosome organization involved in meiotic cell cycle	-4.48462	-3.39003	11/53	2177,4439,5888,9319,9918,10051,10592,23310,55706,56154,151246	FANCD2,MSH5,RAD51,TRIP13,NCAPD2,SMC4,SMC2,NCAPD3,NDC1,TEX15,SGOL2
13_Member	GO Biological Processes	GO:0007131	reciprocal meiotic recombination	-2.65776	-1.77845	7/39	4439,5888,5890,7153,9319,25788,57697	MSH5,RAD51,RAD51B,TOP2A,TRIP13,RAD54B,FANCM
13_Member	GO Biological Processes	GO:0035825	reciprocal DNA recombination	-2.65776	-1.77845	7/39	4439,5888,5890,7153,9319,25788,57697	MSH5,RAD51,RAD51B,TOP2A,TRIP13,RAD54B,FANCM
14_Summary	Canonical Pathways	M46	PID ATR PATHWAY	-11.0774	-9.50023	16/39	675,890,993,995,1017,1111,2177,4171,4176,5347,5888,5982,5983,5984,5985,63967,699,891,983,3556,3566,5371,5567,7490,7846	BRCA2,CCNA2,CDC25A,CDC25C,CDK2,CHEK1,FANCD2,MCM2,MCM7,PLK1,RAD51,RFC2,RFC3,RFC4,RFC5,CLSPN,BUB1,CCNB1,CDK1,IL1RAP,IL4R,PML,PRKACB,WT1,TUBA1A
14_Member	Canonical Pathways	M46	PID ATR PATHWAY	-11.0774	-9.50023	16/39	675,890,993,995,1017,1111,2177,4171,4176,5347,5888,5982,5983,5984,5985,63967	BRCA2,CCNA2,CDC25A,CDC25C,CDK2,CHEK1,FANCD2,MCM2,MCM7,PLK1,RAD51,RFC2,RFC3,RFC4,RFC5,CLSPN
14_Member	Canonical Pathways	M19	PID P73PATHWAY	-5.46056	-4.26679	15/78	675,699,890,891,983,1017,1111,3556,3566,5347,5371,5567,5888,7490,7846	BRCA2,BUB1,CCNA2,CCNB1,CDK1,CDK2,CHEK1,IL1RAP,IL4R,PLK1,PML,PRKACB,RAD51,WT1,TUBA1A
15_Summary	GO Biological Processes	GO:0032886	regulation of microtubule-based process	-10.9809	-9.40922	31/156	672,891,899,998,1111,1729,1894,3832,4130,4751,5347,6790,6867,6904,8701,9212,10460,10615,10733,22974,29127,55036,79866,81930,84722,90417,91147,220134,221150,348235,348654,119,699,701,991,1063,1786,1789,4085,5217,5371,5580,5962,7272,9232,9638,9700,10459,10493,10744,11065,11151,11344,26255,26271,29028,80119,286151,4214,5058,5594,6281,7040,9647,10095,10763,22843,25932,29109,54959,85464,1213,2192,3306…	BRCA1,CCNB1,CCNF,CDC42,CHEK1,DIAPH1,ECT2,KIF11,MAP1A,NEK2,PLK1,AURKA,TACC1,TBCD,DNAH11,AURKB,TACC3,SPAG5,PLK4,TPX2,RACGAP1,CCDC40,BORA,KIF18A,PSRC1,KNSTRN,TMEM67,SKA1,SKA3,SKA2,GEN1,ADD2,BUB1,BUB1B,CDC20,CENPF,DNMT1,DNMT3B,MAD2L1,PFN2,PML,PRKCD,RDX,TTK,PTTG1,FEZ1,ESPL1,MAD2L2,VAT1,PTTG2,UBE2C,CORO1A,TWF2,PTTG3P,FBXO5,ATAD2,PIF1,FBXO43,MAP3K1,PAK1,MAPK1,S100A10,TGFB1,PPM1F,ARPC1B,NES,PPM1E,CLIC4,F…
15_Member	GO Biological Processes	GO:0032886	regulation of microtubule-based process	-10.9809	-9.40922	31/156	672,891,899,998,1111,1729,1894,3832,4130,4751,5347,6790,6867,6904,8701,9212,10460,10615,10733,22974,29127,55036,79866,81930,84722,90417,91147,220134,221150,348235,348654	BRCA1,CCNB1,CCNF,CDC42,CHEK1,DIAPH1,ECT2,KIF11,MAP1A,NEK2,PLK1,AURKA,TACC1,TBCD,DNAH11,AURKB,TACC3,SPAG5,PLK4,TPX2,RACGAP1,CCDC40,BORA,KIF18A,PSRC1,KNSTRN,TMEM67,SKA1,SKA3,SKA2,GEN1
15_Member	GO Biological Processes	GO:0070507	regulation of microtubule cytoskeleton organization	-9.4585	-7.9923	26/129	672,891,899,998,1111,1894,3832,4130,4751,5347,6790,6904,9212,10615,10733,22974,29127,79866,81930,84722,90417,91147,220134,221150,348235,348654	BRCA1,CCNB1,CCNF,CDC42,CHEK1,ECT2,KIF11,MAP1A,NEK2,PLK1,AURKA,TBCD,AURKB,SPAG5,PLK4,TPX2,RACGAP1,BORA,KIF18A,PSRC1,KNSTRN,TMEM67,SKA1,SKA3,SKA2,GEN1
15_Member	GO Biological Processes	GO:0010639	negative regulation of organelle organization	-7.11835	-5.82824	39/320	119,672,699,701,891,899,991,1063,1111,1786,1789,4085,4130,4751,5217,5347,5371,5580,5962,6790,6904,7272,9212,9232,9638,9700,10459,10493,10744,11065,11151,11344,26255,26271,29028,80119,91147,286151,348654	ADD2,BRCA1,BUB1,BUB1B,CCNB1,CCNF,CDC20,CENPF,CHEK1,DNMT1,DNMT3B,MAD2L1,MAP1A,NEK2,PFN2,PLK1,PML,PRKCD,RDX,AURKA,TBCD,TTK,AURKB,PTTG1,FEZ1,ESPL1,MAD2L2,VAT1,PTTG2,UBE2C,CORO1A,TWF2,PTTG3P,FBXO5,ATAD2,PIF1,TMEM67,FBXO43,GEN1
15_Member	GO Biological Processes	GO:0051493	regulation of cytoskeleton organization	-6.63411	-5.37679	45/414	119,672,891,899,998,1111,1894,3832,4130,4214,4751,5058,5217,5347,5580,5594,5962,6281,6790,6904,7040,9212,9647,10095,10615,10733,10763,11151,11344,22843,22974,25932,29109,29127,54959,79866,81930,84722,85464,90417,91147,220134,221150,348235,348654	ADD2,BRCA1,CCNB1,CCNF,CDC42,CHEK1,ECT2,KIF11,MAP1A,MAP3K1,NEK2,PAK1,PFN2,PLK1,PRKCD,MAPK1,RDX,S100A10,AURKA,TBCD,TGFB1,AURKB,PPM1F,ARPC1B,SPAG5,PLK4,NES,CORO1A,TWF2,PPM1E,TPX2,CLIC4,FHOD1,RACGAP1,ODAM,BORA,KIF18A,PSRC1,SSH2,KNSTRN,TMEM67,SKA1,SKA3,SKA2,GEN1
15_Member	GO Biological Processes	GO:0051129	negative regulation of cellular component organization	-5.82566	-4.61331	57/618	119,672,699,701,891,899,991,998,1063,1111,1213,1786,1789,2192,3306,3956,4085,4130,4435,4751,5217,5347,5371,5580,5764,5962,6790,6904,7040,7272,9212,9232,9423,9638,9700,9928,10459,10493,10744,11065,11113,11151,11344,26255,26271,29028,29763,29993,54437,65078,80119,84894,91147,147906,286151,348654,653464	ADD2,BRCA1,BUB1,BUB1B,CCNB1,CCNF,CDC20,CDC42,CENPF,CHEK1,CLTC,DNMT1,DNMT3B,FBLN1,HSPA2,LGALS1,MAD2L1,MAP1A,CITED1,NEK2,PFN2,PLK1,PML,PRKCD,PTN,RDX,AURKA,TBCD,TGFB1,TTK,AURKB,PTTG1,NTN1,FEZ1,ESPL1,KIF14,MAD2L2,VAT1,PTTG2,UBE2C,CIT,CORO1A,TWF2,PTTG3P,FBXO5,ATAD2,PACSIN3,PACSIN1,SEMA5B,RTN4R,PIF1,LINGO1,TMEM67,DACT3,FBXO43,GEN1,SRGAP2C
15_Member	GO Biological Processes	GO:0051494	negative regulation of cytoskeleton organization	-3.27318	-2.30217	15/119	119,672,891,899,4130,4751,5217,5580,5962,6790,6904,9212,11151,11344,91147	ADD2,BRCA1,CCNB1,CCNF,MAP1A,NEK2,PFN2,PRKCD,RDX,AURKA,TBCD,AURKB,CORO1A,TWF2,TMEM67
16_Summary	GO Biological Processes	GO:0008608	attachment of spindle microtubules to kinetochore	-10.7363	-9.19093	13/25	675,891,998,1062,1894,4751,9212,10403,10615,29127,57082,90417,151648	BRCA2,CCNB1,CDC42,CENPE,ECT2,NEK2,AURKB,NDC80,SPAG5,RACGAP1,CASC5,KNSTRN,SGOL1
16_Member	GO Biological Processes	GO:0008608	attachment of spindle microtubules to kinetochore	-10.7363	-9.19093	13/25	675,891,998,1062,1894,4751,9212,10403,10615,29127,57082,90417,151648	BRCA2,CCNB1,CDC42,CENPE,ECT2,NEK2,AURKB,NDC80,SPAG5,RACGAP1,CASC5,KNSTRN,SGOL1
16_Member	GO Biological Processes	GO:0051988	regulation of attachment of spindle microtubules to kinetochore	-6.8185	-5.54782	7/11	891,998,1894,4751,10615,29127,90417	CCNB1,CDC42,ECT2,NEK2,SPAG5,RACGAP1,KNSTRN
17_Summary	GO Biological Processes	GO:0032392	DNA geometric change	-10.5458	-9.0155	19/61	641,1763,3148,3149,4171,4172,4173,4174,4175,4176,5888,8318,9401,9837,25788,51659,80119,83990,84296	BLM,DNA2,HMGB2,HMGB3,MCM2,MCM3,MCM4,MCM5,MCM6,MCM7,RAD51,CDC45,RECQL4,GINS1,RAD54B,GINS2,PIF1,BRIP1,GINS4
17_Member	GO Biological Processes	GO:0032392	DNA geometric change	-10.5458	-9.0155	19/61	641,1763,3148,3149,4171,4172,4173,4174,4175,4176,5888,8318,9401,9837,25788,51659,80119,83990,84296	BLM,DNA2,HMGB2,HMGB3,MCM2,MCM3,MCM4,MCM5,MCM6,MCM7,RAD51,CDC45,RECQL4,GINS1,RAD54B,GINS2,PIF1,BRIP1,GINS4
17_Member	GO Biological Processes	GO:0032508	DNA duplex unwinding	-9.30614	-7.86476	17/56	641,1763,4171,4172,4173,4174,4175,4176,5888,8318,9401,9837,25788,51659,80119,83990,84296	BLM,DNA2,MCM2,MCM3,MCM4,MCM5,MCM6,MCM7,RAD51,CDC45,RECQL4,GINS1,RAD54B,GINS2,PIF1,BRIP1,GINS4
17_Member	GO Biological Processes	GO:0006268	DNA unwinding involved in DNA replication	-4.91911	-3.77877	5/8	4171,4173,4175,4176,5888	MCM2,MCM4,MCM6,MCM7,RAD51
18_Summary	GO Biological Processes	GO:0045787	positive regulation of cell cycle	-10.3793	-8.86358	47/338	332,672,675,891,896,983,998,1017,1894,3306,4085,4998,5347,5371,5578,5890,5962,6491,6790,6840,7040,8061,8317,8318,9212,9493,9585,9700,9787,9928,10733,11065,11113,11200,29127,51203,51512,55719,79733,81610,84250,84722,113130,134353,138151,144455,348654,5764,9735,54443,27338	BIRC5,BRCA1,BRCA2,CCNB1,CCND3,CDK1,CDC42,CDK2,ECT2,HSPA2,MAD2L1,ORC1,PLK1,PML,PRKCA,RAD51B,RDX,STIL,AURKA,SVIL,TGFB1,FOSL1,CDC7,CDC45,AURKB,KIF23,KIF20B,ESPL1,DLGAP5,KIF14,PLK4,UBE2C,CIT,CHEK2,RACGAP1,NUSAP1,GTSE1,SLF2,E2F8,FAM83D,SLF1,PSRC1,CDCA5,LSM11,NACC2,E2F7,GEN1,PTN,KNTC1,ANLN,UBE2S
18_Member	GO Biological Processes	GO:0045787	positive regulation of cell cycle	-10.3793	-8.86358	47/338	332,672,675,891,896,983,998,1017,1894,3306,4085,4998,5347,5371,5578,5890,5962,6491,6790,6840,7040,8061,8317,8318,9212,9493,9585,9700,9787,9928,10733,11065,11113,11200,29127,51203,51512,55719,79733,81610,84250,84722,113130,134353,138151,144455,348654	BIRC5,BRCA1,BRCA2,CCNB1,CCND3,CDK1,CDC42,CDK2,ECT2,HSPA2,MAD2L1,ORC1,PLK1,PML,PRKCA,RAD51B,RDX,STIL,AURKA,SVIL,TGFB1,FOSL1,CDC7,CDC45,AURKB,KIF23,KIF20B,ESPL1,DLGAP5,KIF14,PLK4,UBE2C,CIT,CHEK2,RACGAP1,NUSAP1,GTSE1,SLF2,E2F8,FAM83D,SLF1,PSRC1,CDCA5,LSM11,NACC2,E2F7,GEN1
18_Member	GO Biological Processes	GO:0090068	positive regulation of cell cycle process	-9.58297	-8.1038	38/251	332,672,891,998,1017,1894,4085,4998,5347,5371,5890,5962,6790,6840,7040,8317,8318,9212,9493,9585,9700,9787,9928,10733,11065,11113,29127,51203,51512,55719,79733,81610,84250,113130,134353,138151,144455,348654	BIRC5,BRCA1,CCNB1,CDC42,CDK2,ECT2,MAD2L1,ORC1,PLK1,PML,RAD51B,RDX,AURKA,SVIL,TGFB1,CDC7,CDC45,AURKB,KIF23,KIF20B,ESPL1,DLGAP5,KIF14,PLK4,UBE2C,CIT,RACGAP1,NUSAP1,GTSE1,SLF2,E2F8,FAM83D,SLF1,CDCA5,LSM11,NACC2,E2F7,GEN1
18_Member	GO Biological Processes	GO:0045931	positive regulation of mitotic cell cycle	-8.71095	-7.30804	24/120	332,675,891,983,4085,5347,5578,5890,5962,6790,7040,8317,8318,9585,9700,9787,11065,51203,55719,84250,113130,134353,138151,348654	BIRC5,BRCA2,CCNB1,CDK1,MAD2L1,PLK1,PRKCA,RAD51B,RDX,AURKA,TGFB1,CDC7,CDC45,KIF20B,ESPL1,DLGAP5,UBE2C,NUSAP1,SLF2,SLF1,CDCA5,LSM11,NACC2,GEN1
18_Member	GO Biological Processes	GO:0051781	positive regulation of cell division	-6.05841	-4.82913	21/130	332,998,1894,5347,5764,6790,6840,7040,9212,9493,9585,9700,9787,9928,11065,11113,29127,51203,55719,84250,113130	BIRC5,CDC42,ECT2,PLK1,PTN,AURKA,SVIL,TGFB1,AURKB,KIF23,KIF20B,ESPL1,DLGAP5,KIF14,UBE2C,CIT,RACGAP1,NUSAP1,SLF2,SLF1,CDCA5
18_Member	GO Biological Processes	GO:1901989	positive regulation of cell cycle phase transition	-6.01484	-4.79046	14/62	332,5347,5890,5962,7040,8317,8318,9700,9787,11065,81610,113130,134353,138151	BIRC5,PLK1,RAD51B,RDX,TGFB1,CDC7,CDC45,ESPL1,DLGAP5,UBE2C,FAM83D,CDCA5,LSM11,NACC2
18_Member	GO Biological Processes	GO:1901992	positive regulation of mitotic cell cycle phase transition	-5.68059	-4.4753	13/57	332,5347,5890,5962,7040,8317,8318,9700,9787,11065,113130,134353,138151	BIRC5,PLK1,RAD51B,RDX,TGFB1,CDC7,CDC45,ESPL1,DLGAP5,UBE2C,CDCA5,LSM11,NACC2
18_Member	GO Biological Processes	GO:0045840	positive regulation of mitotic nuclear division	-5.01205	-3.86563	11/47	332,5347,6790,7040,9700,9787,11065,51203,55719,84250,113130	BIRC5,PLK1,AURKA,TGFB1,ESPL1,DLGAP5,UBE2C,NUSAP1,SLF2,SLF1,CDCA5
18_Member	GO Biological Processes	GO:0007096	regulation of exit from mitosis	-4.21478	-3.1431	6/16	332,7040,9735,11065,54443,113130	BIRC5,TGFB1,KNTC1,UBE2C,ANLN,CDCA5
18_Member	GO Biological Processes	GO:0031536	positive regulation of exit from mitosis	-4.14856	-3.0803	4/6	332,7040,11065,113130	BIRC5,TGFB1,UBE2C,CDCA5
18_Member	GO Biological Processes	GO:0010458	exit from mitosis	-4.03488	-2.98162	7/24	332,7040,9735,11065,27338,54443,113130	BIRC5,TGFB1,KNTC1,UBE2C,UBE2S,ANLN,CDCA5
18_Member	GO Biological Processes	GO:0051785	positive regulation of nuclear division	-4.03318	-2.98162	11/59	332,5347,6790,7040,9700,9787,11065,51203,55719,84250,113130	BIRC5,PLK1,AURKA,TGFB1,ESPL1,DLGAP5,UBE2C,NUSAP1,SLF2,SLF1,CDCA5
19_Summary	GO Biological Processes	GO:0051297	centrosome organization	-10.1596	-8.65325	24/103	672,675,899,983,1017,1111,3832,4751,5347,6491,6790,9662,9768,10733,22995,26005,54820,55559,55722,91147,93323,151648,284403,348654	BRCA1,BRCA2,CCNF,CDK1,CDK2,CHEK1,KIF11,NEK2,PLK1,STIL,AURKA,CEP135,KIAA0101,PLK4,CEP152,C2CD3,NDE1,HAUS7,CEP72,TMEM67,HAUS8,SGOL1,WDR62,GEN1
19_Member	GO Biological Processes	GO:0051297	centrosome organization	-10.1596	-8.65325	24/103	672,675,899,983,1017,1111,3832,4751,5347,6491,6790,9662,9768,10733,22995,26005,54820,55559,55722,91147,93323,151648,284403,348654	BRCA1,BRCA2,CCNF,CDK1,CDK2,CHEK1,KIF11,NEK2,PLK1,STIL,AURKA,CEP135,KIAA0101,PLK4,CEP152,C2CD3,NDE1,HAUS7,CEP72,TMEM67,HAUS8,SGOL1,WDR62,GEN1
19_Member	GO Biological Processes	GO:0031023	microtubule organizing center organization	-9.35461	-7.901	24/112	672,675,899,983,1017,1111,3832,4751,5347,6491,6790,9662,9768,10733,22995,26005,54820,55559,55722,91147,93323,151648,284403,348654	BRCA1,BRCA2,CCNF,CDK1,CDK2,CHEK1,KIF11,NEK2,PLK1,STIL,AURKA,CEP135,KIAA0101,PLK4,CEP152,C2CD3,NDE1,HAUS7,CEP72,TMEM67,HAUS8,SGOL1,WDR62,GEN1
19_Member	GO Biological Processes	GO:0007098	centrosome cycle	-8.94336	-7.51605	19/74	672,675,899,983,1017,1111,3832,4751,6491,6790,9662,10733,22995,26005,54820,55722,91147,284403,348654	BRCA1,BRCA2,CCNF,CDK1,CDK2,CHEK1,KIF11,NEK2,STIL,AURKA,CEP135,PLK4,CEP152,C2CD3,NDE1,CEP72,TMEM67,WDR62,GEN1
19_Member	GO Biological Processes	GO:0051298	centrosome duplication	-6.2006	-4.96133	14/60	672,675,899,1017,6491,9662,10733,22995,26005,54820,55722,91147,284403,348654	BRCA1,BRCA2,CCNF,CDK2,STIL,CEP135,PLK4,CEP152,C2CD3,NDE1,CEP72,TMEM67,WDR62,GEN1
19_Member	GO Biological Processes	GO:0007099	centriole replication	-4.59476	-3.48918	8/27	672,1017,9662,10733,22995,26005,55722,284403	BRCA1,CDK2,CEP135,PLK4,CEP152,C2CD3,CEP72,WDR62
19_Member	GO Biological Processes	GO:0098534	centriole assembly	-4.22906	-3.15308	8/30	672,1017,9662,10733,22995,26005,55722,284403	BRCA1,CDK2,CEP135,PLK4,CEP152,C2CD3,CEP72,WDR62
20_Summary	GO Biological Processes	GO:0051052	regulation of DNA metabolic process	-9.94077	-8.44825	46/336	317,641,672,675,983,998,1017,1111,1763,1786,2021,2305,2735,2956,3838,4751,4862,5111,5371,5570,5580,5594,5888,6282,6464,7040,7153,7468,8317,9212,9466,10721,11200,23244,51053,55010,55719,56154,79075,79733,80119,81620,84250,90381,144455,157570	APAF1,BLM,BRCA1,BRCA2,CDK1,CDC42,CDK2,CHEK1,DNA2,DNMT1,ENDOG,FOXM1,GLI1,MSH6,KPNA2,NEK2,NPAS2,PCNA,PML,PKIB,PRKCD,MAPK1,RAD51,S100A11,SHC1,TGFB1,TOP2A,WHSC1,CDC7,AURKB,IL27RA,POLQ,CHEK2,PDS5A,GMNN,PARPBP,SLF2,TEX15,DSCC1,E2F8,PIF1,CDT1,SLF1,TICRR,E2F7,ESCO2
20_Member	GO Biological Processes	GO:0051052	regulation of DNA metabolic process	-9.94077	-8.44825	46/336	317,641,672,675,983,998,1017,1111,1763,1786,2021,2305,2735,2956,3838,4751,4862,5111,5371,5570,5580,5594,5888,6282,6464,7040,7153,7468,8317,9212,9466,10721,11200,23244,51053,55010,55719,56154,79075,79733,80119,81620,84250,90381,144455,157570	APAF1,BLM,BRCA1,BRCA2,CDK1,CDC42,CDK2,CHEK1,DNA2,DNMT1,ENDOG,FOXM1,GLI1,MSH6,KPNA2,NEK2,NPAS2,PCNA,PML,PKIB,PRKCD,MAPK1,RAD51,S100A11,SHC1,TGFB1,TOP2A,WHSC1,CDC7,AURKB,IL27RA,POLQ,CHEK2,PDS5A,GMNN,PARPBP,SLF2,TEX15,DSCC1,E2F8,PIF1,CDT1,SLF1,TICRR,E2F7,ESCO2
20_Member	GO Biological Processes	GO:0006275	regulation of DNA replication	-8.26393	-6.87192	27/156	641,675,983,998,1017,1763,2735,4751,5111,5371,5570,5594,6282,6464,7040,8317,9212,11200,23244,51053,79075,79733,80119,81620,90381,144455,157570	BLM,BRCA2,CDK1,CDC42,CDK2,DNA2,GLI1,NEK2,PCNA,PML,PKIB,MAPK1,S100A11,SHC1,TGFB1,CDC7,AURKB,CHEK2,PDS5A,GMNN,DSCC1,E2F8,PIF1,CDT1,TICRR,E2F7,ESCO2
20_Member	GO Biological Processes	GO:0051054	positive regulation of DNA metabolic process	-7.06887	-5.78159	27/177	672,983,998,1017,1763,2021,2305,2735,2956,4751,4862,5111,5371,5570,5580,5594,5888,6464,7040,7153,7468,8317,9212,55719,79733,84250,144455	BRCA1,CDK1,CDC42,CDK2,DNA2,ENDOG,FOXM1,GLI1,MSH6,NEK2,NPAS2,PCNA,PML,PKIB,PRKCD,MAPK1,RAD51,SHC1,TGFB1,TOP2A,WHSC1,CDC7,AURKB,SLF2,E2F8,SLF1,E2F7
20_Member	GO Biological Processes	GO:0045740	positive regulation of DNA replication	-4.22648	-3.15308	14/87	983,998,1017,1763,2735,4751,5111,5570,5594,6464,8317,9212,79733,144455	CDK1,CDC42,CDK2,DNA2,GLI1,NEK2,PCNA,PKIB,MAPK1,SHC1,CDC7,AURKB,E2F8,E2F7
