# Supplementary material for: The p53 activator overcomes resistance to ALK inhibitors by regulating p53-target selectivity in ALK-driven neuroblastomas
Source: Cell Death Discov. 2018 May 10;4:56. doi: 10.1038/s41420-018-0059-0 (PMC5945735; doi:10.1038/s41420-018-0059-0)
Supplement: Supplementary file 3 — Supplementary Table 2 [file 41420_2018_59_MOESM3_ESM.xlsx]

## Sheet: qRT-PCR primer
Supplementary Table 2
	F	R
Cyclin D1	AACTACCTGGACCGCTTCCT	CCACTTGAGCTTGTTCACCA	CCND1
Cyclin D3	GTACCCCGCGCCTCCTACTT	CTGCTCCTCACATACCTCCAGCA	CCND3
E2F1	CTCAGCCTGGAGCAAGAACCG	GAAGTCCTCCCGCACATGCT	E2F1#2
p27	GACCTGCAACCGACGATTCTTCT	GCGTCTGCTCCACAGAACCG	CDKN1B#2
PUMA	CCTGGAGGGTCCTGTACAATCT	GCACCTAATTGGGCTCCATCT	PUMA#2
BAX	TTTGCCAGCAAACTGGTGCTCA	GCTCCCGGAGGAAGTCCAATG	BAX#1
NOXA	CCAGCAGAGCTGGAAGTCGAGTG	TGAAGGAGTCCCCTCATGCAAGT	NOXA#2
SOX4	GGGCAGCTTCAGTTCGTCGT	GACTCGAGCCAGTCTCCCGA	SOX4#1
GAPDH	GTGAAGGTCGGAGTCAACG	TGAGGTCAATGAAGGGGTC	GAPDH#2
HPRT1	TGACACTGGCAAAACAATGCA	GGTCCTTTTCACCAGCAAGCT	HPRT1
