# Supplementary material for: The p53 activator overcomes resistance to ALK inhibitors by regulating p53-target selectivity in ALK-driven neuroblastomas
Source: Cell Death Discov. 2018 May 10;4:56. doi: 10.1038/s41420-018-0059-0 (PMC5945735; doi:10.1038/s41420-018-0059-0)
Supplement: Supplementary file 4 — Supplementary Table 3 [file 41420_2018_59_MOESM4_ESM.xlsx]

## Sheet: siRNA
Supplementary Table 3
	Sense	Antisense	Manufacture
siCtrl (Invitrogen)	proprietary		Invitrogen
p53#1	UCACAGAGUGCAUUGUGAGGGUUAA	UUAACCCUCACAAUGCACUCUGUGA	Invitrogen
p53#2	CCAGUGGUAAUCUACUGGGACGGAA	UUCCGUCCCAGUAGAUUACCACUGG	Invitrogen
siCtrl (SIGMA)	proprietary		SIGMA (MISSION)
PUMA#1	CUCUGCACCAUGUAGCAUATT	UAUGCUACAUGGUGCAGAGTT	SIGMA (MISSION)
PUMA#2	GUACGAGCGGCGGAGACAATT	UUGUCUCCGCCGCUCGUACTT	SIGMA (MISSION)
siSOX4#1	GGCGCAAGAUCAUGGAGCATT	UGCUCCAUGAUCUUGCGCCTT	SIGMA (MISSION)
siSOX4#2	GGCGCAAGAUCAUGGAGCATT	UGCUCCAUGAUCUUGCGCCTT	Invitrogen
siFOXO3a#1	GAAUGAUGGGCUGACUGAATT	UUCAGUCAGCCCAUCAUUCTT	SIGMA (MISSION)
siFOXO3a#2	CGAUUCAUGCGGGUCCAGATT	UCUGGACCCGCAUGAAUCGTT	SIGMA (MISSION)
